# Supplementary material for: Population dynamics of threatened Lahontan cutthroat trout in Summit Lake, Nevada
Source: Sci Rep. 2020 Jun 8;10:9184. doi: 10.1038/s41598-020-65992-0 (PMC7280232; doi:10.1038/s41598-020-65992-0)
Supplement: Supplementary file 1 — Supplementary Dataset S1. [file 41598_2020_65992_MOESM1_ESM.xlsx]

## Sheet: Notes
Supplementary Dataset S1. Trap net capture data.
Article title: Population dynamics of threatened Lahontan cutthroat trout in Summit Lake, Nevada
Journal name: Scientific Reports
Authors: James B. Simmons, Teresa Campbell, Christopher L. Jerde, Sudeep Chandra, William Cowan, Zeb Hogan, Jessica Saenz, Kevin Shoemaker
Affiliation and e-mail address of the corresponding author: University of Nevada Reno, jamessimmons@nevada.unr.edu
*Data not collected or recorded, or PIT tag not inserted.

## Sheet: Data
PIT Tag #	Sex	FL (mm)	Weight (kg)	New Tag (Y/N)	Pull Date/Time
989001003072260	F	275	0.27	Y	2015-04-07 09:45:00
989001003072258	F	590	2.75	Y	2015-04-07 09:45:00
989001003072258	F	595	2.69	N	2015-04-26 09:45:00
989001003072215	F	600	3.35	Y	2015-04-08 13:15:00
989001003072208	F	610	2.74	Y	2015-04-08 13:15:00
989001003072289	M	565	1.95	Y	2015-04-08 13:15:00
989001003072278	M	500	1.48	Y	2015-04-08 13:15:00
989001003072273	F	585	2.28	Y	2015-04-08 13:15:00
989001003072230	M	550	1.98	Y	2015-04-08 13:15:00
989001003072230	M	578	2.49	N	2016-04-14 16:00:00
989001003072219	F	535	1.65	Y	2015-04-08 13:15:00
989001003072222	F	370	0.67	Y	2015-04-08 13:15:00
989001003072201	M	610	2.64	Y	2015-04-08 13:15:00
989001003072201	M	615	*	N	2015-04-30 14:30:00
989001003072226	F	600	2.76	Y	2015-04-08 13:15:00
989001003072242	F	585	2.37	Y	2015-04-08 13:15:00
989001003072242	F	595	2.33	N	2015-04-26 09:45:00
989001003072206	F	470	1.26	Y	2015-04-08 13:15:00
989001003072206	F	539	1.63	N	2015-10-08 08:15:00
989001003072206	F	545	1.56	N	2016-04-11 15:17:00
989001003072280	M	550	2.15	Y	2015-04-08 13:15:00
989001003072280	M	555	2.01	N	2015-04-23 14:58:00
989001003072280	M	555	1.96	N	2015-05-10 08:00:00
989001003072221	F	480	1.32	Y	2015-04-08 13:15:00
989001003072251	F	595	2.3	Y	2015-04-08 13:15:00
989001003072251	F	595	2.28	N	2015-04-19 15:10:00
989001003072243	F	665	1.24	Y	2015-04-09 12:30:00
989001003072207	M	645	1.95	Y	2015-04-09 12:30:00
989001003072207	M	546	1.77	N	2015-05-03 09:50:00
989001003072272	U	480	1.55	Y	2015-04-11 11:00:00
989001003072233	U	563	1.94	Y	2015-04-11 11:00:00
900118001564189	M	628	2.51	N	2015-04-11 11:00:00
900118001564189	M	620	2.73	Y	2015-03-11 14:30:00
900118001564189	M	630	2.67	N	2015-03-27 15:05:00
900118001563799	M	536	1.73	N	2015-04-11 11:00:00
900118001563799	M	535	1.84	Y	2015-03-28 12:45:00
989001003072267	M	554	1.83	Y	2015-04-11 09:30:00
989001003072267	M	552	1.92	N	2015-04-28 14:50:00
989001003072270	U	570	2.05	Y	2015-04-11 09:30:00
989001003072247	M	478	1.31	Y	2015-04-11 09:30:00
989001003072205	M	614	2.78	Y	2015-04-12 10:50:00
989001003072205	M	615	2.55	N	2015-05-18 08:10:00
989001003072205	M	615	2.56	N	2015-05-11 08:00:00
900118001564337	U	525	1.47	N	2015-04-12 09:25:00
900118001564337	F	528	1.58	N	2015-03-10 13:50:00
989001003072292	U	432	0.95	Y	2015-04-12 09:25:00
900118001562811	U	610	2.65	N	2015-04-12 09:25:00
989001003072295	U	678	3.5	Y	2015-04-12 09:25:00
989001003072295	F	670	*	N	2015-04-30 14:30:00
900118001564935	M	618	2.54	N	2015-04-12 09:25:00
900118001564935	M	615	2.64	Y	2015-03-28 12:45:00
989001003072229	M	448	0.97	Y	2015-04-12 09:25:00
989001003072211	F	529	1.79	Y	2015-04-12 09:25:00
900118001563536	M	620	3.04	Y	2015-03-05 18:20:00
900118001563536	M	620	3.01	N	2015-04-15 16:10:00
900118001563536	M	624	2.84	N	2015-04-30 13:40:00
900118001562616	F	470	1.14	Y	2015-03-05 18:20:00
900118001564372	F	546	*	Y	2015-03-05 18:20:00
900118001519531	F	560	*	Y	2015-03-05 18:20:00
900118001564853	M	505	*	Y	2015-03-05 18:20:00
900118001564668	M	633	2.61	Y	2015-03-10 13:50:00
900118001564668	M	636	2.45	N	2015-03-27 15:05:00
900118001564667	F	595	2.45	Y	2015-03-10 13:50:00
900118001564878	F	633	2.98	Y	2015-03-10 13:50:00
900118001564878	U	632	2.8	N	2015-03-28 12:45:00
900118001563994	F	466	1.24	Y	2015-03-10 13:50:00
900118001564713	F	509	1.53	Y	2015-03-10 13:50:00
900118001564713	U	510	1.53	N	2015-03-27 15:05:00
900118001564942	M	360	0.64	Y	2015-03-10 13:50:00
900118001565402	F	485	1.49	Y	2015-03-10 13:50:00
900118001564754	M	630	2.77	Y	2015-03-11 14:30:00
900118001564754	M	641	2.59	N	2015-03-28 12:45:00
900118001564754	M	645	2.47	N	2015-04-30 13:40:00
*	M	730	*		2015-03-11 14:30:00
900118001564670	F	564	2.27	Y	2015-03-11 14:30:00
900118001564670	U	566	2.12	N	2015-03-28 12:45:00
900118001512701	M	515	1.51	Y	2015-03-11 14:30:00
900118001512701	M	515	1.41	N	2015-04-15 16:10:00
900118001512701	M	522	*	N	2015-04-30 14:30:00
900118001563019	M	660	3.56	Y	2015-03-11 14:30:00
900118001563019	M	670	3.45	N	2015-03-27 15:05:00
900118001564025	F	583	2.25	Y	2015-03-11 14:30:00
900118001564025	F	585	2.1	N	2015-04-15 16:10:00
900118001564029	F	510	1.44	Y	2015-03-11 14:30:00
900118001564029	U	515	1.42	N	2015-03-27 15:05:00
900118001564517	F	582	2.6	Y	2015-03-11 14:30:00
900118001564517	F	579	2.22	N	2015-05-04 08:05:00
900118001563195	F	660	3.39	Y	2015-03-18 15:50:00
900118001564454	F	555	2.05	Y	2015-03-18 15:50:00
900118001564934	M	610	2.79	Y	2015-03-18 15:50:00
900118001562590	M	455	1.05	Y	2015-03-18 15:50:00
900118001564560	F	515	1.59	Y	2015-03-18 15:50:00
900118001564560	U	516	1.62	N	2015-03-27 15:05:00
900118001564469	F	495	1.53	Y	2015-03-18 15:50:00
900118001563718	F	470	1.33	Y	2015-03-18 15:50:00
900118001563718	F	480	1.22	N	2015-04-30 13:40:00
900118001564171	F	510	1.64	Y	2015-03-18 15:50:00
900118001562713	M	444	0.94	Y	2015-03-18 15:50:00
900118001562713	M	441	0.93	N	2015-03-27 15:05:00
900118001565122	M	505	1.56	Y	2015-03-18 15:50:00
900118001564715	F	490	1.35	Y	2015-03-18 15:50:00
900118001563332	F	620	2.87	Y	2015-03-18 15:50:00
900118001512539	F	500	1.42	Y	2015-03-18 15:50:00
900118001512539	F	500	*	N	2015-04-30 14:30:00
900118001562889	F	480	1.42	Y	2015-03-18 15:50:00
900118001564435	M	520	1.75	Y	2015-03-18 15:50:00
900118001563492	F	466	1.36	Y	2015-03-18 15:50:00
900118001564475	F	495	1.55	Y	2015-03-18 15:50:00
900118001562695	F	465	1.44	Y	2015-03-18 15:50:00
900118001563316	F	565	2.03	Y	2015-03-18 15:50:00
900118001564937	M	596	2.76	Y	2015-03-18 15:50:00
900118001564505	M	514	1.67	Y	2015-03-18 15:50:00
900118001563321	M	490	1.35	Y	2015-03-18 15:50:00
900118001562700	F	579	2.08	N	2015-03-27 15:05:00
900118001562700	F	564	2.13	N	2015-04-03 15:00:00
900118001564255	M	595	2.52	Y	2015-03-27 15:05:00
900118001564255	M	600	2.33	N	2015-04-20 14:15:00
900118001565335	U	580	2.31	Y	2015-03-27 15:05:00
900118001565335	U	575	2.25	N	2015-04-03 15:00:00
900118001565032	U	553	2.02	Y	2015-03-27 15:05:00
900118001565032	F	548	*	N	2015-04-30 14:30:00
900118001565154	U	594	2.17	Y	2015-03-27 15:05:00
900118001565154	F	590	2.04	N	2015-04-30 14:30:00
900118001564156	U	486	1.36	Y	2015-03-27 15:05:00
900118001564156	F	490	1.37	N	2015-04-29 14:16:00
900118001564156	F	490	1.29	N	2015-05-16 10:30:00
900118001564816	M	597	2.54	Y	2015-03-27 15:05:00
900118001564275	U	561	2.24	Y	2015-03-27 15:05:00
900118001565017	U	543	1.75	Y	2015-03-27 15:05:00
900118001565017	F	540	1.59	N	2015-05-10 08:00:00
900118001565217	F	629	2.99	Y	2015-03-27 15:05:00
900118001563418	F	620	2.7	Y	2015-03-27 15:05:00
900118001562798	M	566	2.04	Y	2015-03-27 15:05:00
900118001564912	U	505	1.33	Y	2015-03-27 15:05:00
900118001565322	U	505	1.48	Y	2015-03-27 15:05:00
900118001565322	F	533	1.72	N	2015-10-18 12:30:00
900118001564981	M	555	2.09	Y	2015-03-27 15:05:00
900118001564981	M	560	2.05	N	2015-03-28 12:45:00
900118001562880	U	609	2.75	Y	2015-03-27 15:05:00
900118001563657	U	515	1.72	Y	2015-03-27 15:05:00
900118001512985	U	623	2.65	Y	2015-03-27 15:05:00
900118001512985	U	622	2.58	N	2015-04-03 15:00:00
900118001512985	F	625	2.5	N	2015-04-18 09:00:00
900118001564927	U	625	2.99	Y	2015-03-27 15:05:00
900118001562848	U	529	1.36	Y	2015-03-27 15:05:00
900118001564636	M	457	0.99	Y	2015-03-27 15:05:00
900118001563797	U	527	1.71	Y	2015-03-27 15:05:00
900118001564173	M	615	3	Y	2015-03-27 15:05:00
900118001565084	U	467	1.12	Y	2015-03-27 15:05:00
900118001564841	M	662	3.49	Y	2015-03-27 15:05:00
900118001564988	U	552	2.04	Y	2015-03-27 15:05:00
900118001562501	M	480	1.2	Y	2015-03-27 15:05:00
900118001564273	U	535	1.98	Y	2015-03-27 15:05:00
900118001564273	M	541	2.12	N	2015-04-30 13:40:00
900118001563147	U	595	2.31	Y	2015-03-27 15:05:00
900118001564408	U	435	0.92	Y	2015-03-28 12:45:00
900118001564804	M	477	1.28	Y	2015-03-28 12:45:00
900118001562482	U	508	1.44	Y	2015-03-28 12:45:00
900118001564499	M	536	1.89	Y	2015-03-28 12:45:00
900118001564443	U	437	1.1	Y	2015-03-28 12:45:00
900118001565184	U	528	1.69	Y	2015-03-28 12:45:00
900118001565184	U	524	1.9	N	2015-04-03 15:00:00
900118001565184	F	520	1.7	N	2015-04-15 16:10:00
900118001562961	U	525	1.8	Y	2015-03-28 12:45:00
900118001563727	U	475	1.28	Y	2015-03-28 12:45:00
900118001563727	U	465	1.33	N	2015-04-03 15:00:00
900118001565079	U	462	1.16	Y	2015-03-28 12:45:00
900118001565079	F	500	1.49	N	2015-10-15 10:35:00
900118001564858	U	476	1.03	Y	2015-03-28 12:45:00
900118001564507	U	586	2.33	Y	2015-03-28 12:45:00
900118001564507	F	625	2.76	N	2016-10-19 11:07:00
900118001564734	M	490	1.21	Y	2015-03-28 12:45:00
900118001562886	F	604	2.69	Y	2015-03-28 12:45:00
900118001562583	M	554	2.15	Y	2015-03-28 12:45:00
900118001564773	M	488	1.17	Y	2015-03-28 12:45:00
900118001563331	U	590	2.48	Y	2015-03-28 12:45:00
900118001563331	F	592	*	N	2015-04-30 14:30:00
900118001563331	F	590	2.35	N	2015-05-10 08:00:00
900118001563359	U	545	1.91	Y	2015-03-28 12:45:00
900118001563401	M	596	2.26	Y	2015-03-28 12:45:00
900118001565259	U	484	1.17	Y	2015-03-28 12:45:00
900118001564233	U	534	1.7	Y	2015-03-28 12:45:00
900118001564136	U	508	1.67	Y	2015-03-28 12:45:00
900118001565280	U	465	1.13	Y	2015-03-28 12:45:00
900118001565280	F	511	1.44	N	2015-10-17 14:41:00
900118001563991	F	564	1.94	Y	2015-03-28 12:45:00
900118001563314	U	526	1.63	Y	2015-03-28 12:45:00
900118001564276	U	472	1.33	Y	2015-03-28 12:45:00
900118001563153	U	526	1.66	Y	2015-03-28 12:45:00
900118001564340	M	571	2.4	Y	2015-03-28 12:45:00
900118001563059	M	584	2.37	Y	2015-03-28 12:45:00
900118001563059	M	590	2.57	N	2015-04-26 08:10:00
900118001563059	M	590	*	N	2015-04-30 14:30:00
900118001564520	U	440	0.98	Y	2015-03-28 12:45:00
900118001564470	M	507	1.72	Y	2015-03-28 12:45:00
900118001564470	M	500	1.7	N	2015-04-15 16:10:00
900118001564792	U	526	1.77	Y	2015-03-28 12:45:00
900118001564788	U	499	1.49	Y	2015-03-28 12:45:00
900118001564558	U	514	1.5	Y	2015-03-28 12:45:00
900118001564558	F	515	1.51	N	2015-04-28 14:50:00
900118001564790	M	558	2.04	Y	2015-03-28 12:45:00
900118001564790	M	556	1.95	N	2015-04-18 09:00:00
900118001564790	M	560	1.97	N	2015-04-21 08:40:00
900118001565172	M	475	1.1	Y	2015-03-28 12:45:00
900118001564295	M	618	2.42	Y	2015-03-29 09:00:00
900118001565162	U	518	1.51	N	2015-03-29 09:00:00
900118001565162	F	515	1.41	N	2015-05-19 09:40:00
900118001562521	U	460	1.11	Y	2015-03-29 09:00:00
900118001564875	M	438	0.85	Y	2015-03-29 09:00:00
900118001564809	U	514	1.7	Y	2015-03-29 09:00:00
900118001565169	M	654	3.18	Y	2015-03-29 09:00:00
900118001564114	U	514	1.48	Y	2015-03-29 09:00:00
900118001564114	F	520	1.43	N	2015-04-28 14:50:00
900118001562849	U	581	2.35	Y	2015-03-29 09:00:00
900118001562849	F	581	2.25	N	2015-04-30 13:38:00
900118001565171	M	485	1.21	Y	2015-03-29 09:00:00
900118001564602	M	561	1.92	Y	2015-03-29 09:00:00
900118001564775	U	544	2.04	Y	2015-04-03 15:00:00
900118001565212	M	565	2.47	Y	2015-04-03 15:00:00
900118001565212	M	595	2.65	N	2016-04-14 09:07:00
900118001564857	U	629	2.85	Y	2015-04-03 15:00:00
900118001563500	U	577	2.33	Y	2015-04-03 15:00:00
900118001563500	F	585	2.22	N	2015-04-18 10:15:00
900118001563141	M	350	0.6	Y	2015-04-03 15:00:00
900118001565198	U	591	2.32	Y	2015-04-03 15:00:00
900118001564871	M	415	0.95	Y	2015-04-03 15:00:00
900118001564915	M	635	3.03	Y	2015-04-03 15:00:00
900118001564915	M	637	3.01	N	2015-04-18 10:15:00
900118001564915	M	635	3.01	N	2015-04-23 14:25:00
900118001564915	M	638	2.8	N	2015-05-02 08:30:00
900118001564915	M	639	2.8	N	2015-05-03 09:50:00
900118001564915	M	635	2.67	N	2015-05-19 09:40:00
900118001564915	M	637	2.77	N	2015-05-11 08:00:00
900118001565316	F	590	2.22	Y	2015-04-03 15:00:00
900118001565385	U	655	3.2	Y	2015-04-03 15:00:00
989001003072266	U	481	1.37	Y	2015-04-04 15:16:00
989001003072266	F	485	1.27	N	2015-05-02 09:30:00
989001003072266	F	493	1.24	N	2015-05-04 08:05:00
989001003072266	F	488	1.26	N	2015-05-11 08:00:00
989001003072209	U	408	0.82	Y	2015-04-04 15:16:00
989001003072238	U	453	1.21	Y	2015-04-04 15:16:00
989001003072238	M	581	2.34	N	2015-11-05 10:24:00
989001003072238	M	584	2.22	N	2016-04-12 09:20:00
989001003072244	U	475	1.2	Y	2015-04-04 15:16:00
989001003072212	M	670	3.34	Y	2015-04-04 15:16:00
989001003072212	M	665	3.33	N	2015-04-22 14:30:00
989001003072212	M	665	3.57	N	2015-10-15 09:30:00
989001003072212	M	680	3.53	N	2017-04-05 08:05:00
989001003072255	U	590	2.54	Y	2015-04-04 15:16:00
989001003072204	F	565	2.09	Y	2015-04-15 16:10:00
989001003072277	F	430	0.96	Y	2015-04-15 16:10:00
989001003072297	F	555	1.9	Y	2015-04-15 16:10:00
989001003072231	F	560	2.11	Y	2015-04-15 16:10:00
989001003072231	F	572	2	N	2015-05-10 08:00:00
989001003072236	F	530	1.75	Y	2015-04-15 16:10:00
989001003072202	M	640	3.64	Y	2015-04-15 16:10:00
989001003072298	F	530	1.79	Y	2015-04-15 16:10:00
989001003072296	M	540	2.01	Y	2015-04-15 16:10:00
989001003072232	F	465	1.23	Y	2015-04-15 16:10:00
989001003072232	F	470	1.11	N	2015-05-10 08:00:00
989001003072240	F	595	2.34	Y	2015-04-15 16:10:00
989001003072216	F	610	2.68	Y	2015-04-15 16:10:00
989001003072257	F	447	1.02	Y	2015-04-18 09:00:00
989001003072248	F	481	1.33	Y	2015-04-18 09:00:00
989001003072283	F	549	1.87	Y	2015-04-18 09:00:00
989001003072203	F	605	2.45	Y	2015-04-18 09:00:00
989001003072223	F	604	2.39	Y	2015-04-18 09:00:00
989001003072299	F	578	2.25	Y	2015-04-18 09:00:00
989001003072261	M	637	2.62	Y	2015-04-18 09:00:00
989001003072261	M	642	2.58	N	2015-05-03 09:00:00
989001003072217	F	458	1.12	Y	2015-04-18 09:00:00
989001003072217	F	465	*	N	2015-04-30 14:30:00
989001003072218	F	510	1.64	Y	2015-04-19 08:45:00
989001003072218	M	590	2.38	N	2015-11-05 10:24:00
989001003072287	U	245	0.18	Y	2015-04-19 09:50:00
989001003072225	M	580	2.25	Y	2015-04-19 15:10:00
989001003072253	M	605	2.27	Y	2015-04-19 15:10:00
989001003072253	M	604	*	N	2015-04-30 14:30:00
989001003072253	M	600	2.14	N	2015-05-10 08:00:00
989001003072220	F	533	1.83	Y	2015-04-19 15:10:00
989001003072246	F	498	1.36	Y	2015-04-19 14:20:00
989001003072256	M	615	2.87	Y	2015-04-19 14:20:00
989001003072265	M	680	4.13	Y	2015-04-20 14:44:00
989001003072265	M	682	3.96	N	2015-05-20 10:25:00
989001003072213	M	340	0.42	Y	2015-04-20 14:15:00
989001003072237	F	585	2.68	Y	2015-04-20 14:15:00
989001003072252	M	590	2.38	Y	2015-04-20 14:15:00
989001003072252	M	586	2.33	N	2015-04-29 14:16:00
989001003072252	M	588	2.26	N	2015-05-03 09:50:00
989001003072252	M	582	2.16	N	2015-05-20 09:40:00
989001003072252	M	591	2.16	N	2015-05-21 08:40:00
989001003072252	M	580	2.2	N	2015-05-16 10:30:00
989001003072281	M	688	3.25	Y	2015-04-21 08:40:00
989001003072281	M	690	3.13	N	2015-05-10 08:00:00
989001003072284	M	484	1.25	Y	2015-04-21 08:40:00
989001003072263	F	565	2.01	Y	2015-04-21 08:40:00
989001003072269	M	630	2.88	Y	2015-04-21 14:35:00
989001003072291	M	620	2.29	Y	2015-04-21 14:35:00
989001003072291	M	618	2.14	N	2016-06-02 09:30:00
989001003072245	M	530	1.6	Y	2015-04-21 14:35:00
989001003072245	M	530	*	N	2015-04-30 14:30:00
989001003072249	F	605	2.61	Y	2015-04-21 14:35:00
989001003072249	F	605	2.51	N	2015-05-10 08:00:00
989001003072274	M	710	3.85	Y	2015-04-21 13:55:00
989001003072227	M	590	2.38	Y	2015-04-22 09:15:00
989001003072227	M	591	2.47	N	2015-04-30 13:40:00
989001003072228	F	550	1.9	Y	2015-04-22 09:15:00
989001003072259	M	620	3.17	Y	2015-04-22 09:15:00
989001003072250	M	633	3.14	N	2015-04-22 14:00:00
900118001564336	F	520	1.59	N	2015-04-22 14:00:00
900118001564336	F	501	1.56	N	2015-10-07 10:20:00
989001003072264	F	576	2.2	Y	2015-04-22 14:00:00
989001003072286	F	480	2.23	Y	2015-04-22 14:00:00
989001003072286	F	585	2.19	N	2015-05-11 08:00:00
900118001563087	F	565	2.17	N	2015-04-23 14:25:00
989001003072271	F	590	2.75	Y	2015-04-23 14:25:00
989001003072271	F	585	2.78	N	2015-04-30 13:40:00
989001003072234	U	365	0.59	Y	2015-04-23 14:25:00
989001003072239	F	600	2.33	Y	2015-04-23 14:58:00
989001003072239	F	595	2.31	N	2015-05-11 08:00:00
989001003072288	U	350	0.5	Y	2015-04-23 14:58:00
989001003072288	U	486	1.33	N	2015-10-07 10:30:00
989001003072288	M	490	1.33	N	2015-10-21 09:00:00
989001003072288	M	510	1.45	N	2016-04-11 15:17:00
989001003072300	F	525	1.88	Y	2015-04-26 09:45:00
989001003072241	M	630	3.23	Y	2015-04-26 09:45:00
989001003072290	U	325	0.43	Y	2015-04-26 09:45:00
989001003072282	U	430	1.08	Y	2015-04-26 09:45:00
989001003072282	F	525	1.66	N	2016-04-11 15:17:00
989001003072268	M	530	1.81	Y	2015-04-26 09:45:00
989001003072268	F	527	1.73	N	2015-05-20 10:25:00
989001003072214	M	545	1.7	Y	2015-04-26 09:45:00
900118001565288	F	574	2.19	N	2015-04-28 14:50:00
989001003072262	F	485	1.23	Y	2015-04-28 14:50:00
989001003072294	M	545	1.81	Y	2015-04-28 14:50:00
989001003072254	M	675	3.38	Y	2015-04-28 14:50:00
989001003072276	F	578	2	Y	2015-04-28 14:50:00
989001003072276	F	611	2.36	N	2016-04-14 15:00:00
989001003072224	M	571	1.92	Y	2015-04-28 14:50:00
989001003072285	F	530	1.79	Y	2015-04-28 14:50:00
989001003072285	F	634	1.71	N	2015-05-11 08:00:00
989001003072275	U	566	2.19	Y	2015-04-28 14:50:00
989001003072130	F	622	3	Y	2015-04-30 13:38:00
900118001563747	F	645	3.51	N	2015-04-29 13:49:00
900118001562678	U	600	2.34	N	2015-04-29 14:16:00
989001003072210	M	336	0.43	Y	2015-04-29 14:16:00
989001003072116	M	638	3.01	Y	2015-04-29 14:16:00
989001003072116	M	640	*	N	2015-04-30 14:30:00
989001003072148	M	309	0.31	Y	2015-04-29 14:16:00
989001003072129	M	462	1.03	Y	2015-04-29 14:16:00
989001003072129	M	465	0.97	N	2015-05-10 08:00:00
989001003072129	M	429	1.41	N	2016-04-07 09:50:00
989001003072132	M	564	2	Y	2015-04-29 14:16:00
989001003072125	M	571	2.01	Y	2015-04-29 14:16:00
989001003072125	M	592	2.4	N	2016-04-06 17:30:00
989001003072125	M	590	2.37	N	2016-04-13 11:55:00
989001003072115	F	580	2.13	Y	2015-04-30 13:40:00
989001003072115	U	584	2.08	N	2015-10-17 15:35:00
989001003072101	M	642	3.4	Y	2015-04-30 13:40:00
989001003072110	F	436	1.08	Y	2015-04-30 13:40:00
989001003072145	F	611	2.67	Y	2015-04-30 13:40:00
989001003072104	F	495	1.5	Y	2015-04-30 13:40:00
989001003072160	M	355	0.59	Y	2015-04-30 13:40:00
989001003072160	M	419	0.88	N	2015-10-21 09:00:00
989001003072173	F	575	2.26	Y	2015-04-30 13:40:00
989001003072146	M	591	2.22	Y	2015-04-30 13:40:00
989001003072156	M	630	*	Y	2015-04-30 14:30:00
989001003072200	U	326	*	Y	2015-04-30 14:30:00
989001003072128	F	535	*	Y	2015-04-30 14:30:00
989001003072166	F	565	*	Y	2015-04-30 14:30:00
989001003072122	F	465	*	Y	2015-04-30 14:30:00
989001003072168	F	550	*	Y	2015-04-30 14:30:00
989001003072135	M	550	*	Y	2015-04-30 14:30:00
989001003072164	F	530	*	Y	2015-04-30 14:30:00
989001003072175	F	540	*	Y	2015-04-30 14:30:00
989001003072175	F	540	1.76	N	2015-05-21 08:40:00
989001003072138	U	420	*	Y	2015-04-30 14:30:00
989001003072138	F	525	1.52	N	2016-04-11 15:17:00
989001003072199	M	705	*	Y	2015-04-30 14:30:00
989001003072162	M	580	*	Y	2015-04-30 14:30:00
989001003072147	M	281	*	Y	2015-04-30 14:30:00
989001003072189	F	500	*	Y	2015-04-30 14:30:00
989001003072197	M	502	*	Y	2015-04-30 14:30:00
989001003072194	F	630	*	Y	2015-04-30 14:30:00
989001003072103	M	573	*	Y	2015-04-30 14:30:00
989001003072103	M	665	3.61	N	2015-05-20 09:40:00
989001003072103	M	670	3.66	N	2015-05-10 08:00:00
989001003072103	M	679	3.83	N	2015-10-16 16:15:00
989001003072103	M	679	3.8	N	2015-11-08 11:25:00
900118001564554	F	560	*	N	2015-04-30 14:30:00
989001003072195	F	415	*	Y	2015-04-30 14:30:00
989001003072118	M	605	*	Y	2015-04-30 14:30:00
989001003072118	M	610	2.58	N	2016-06-01 11:45:00
989001003072118	M	610	2.44	N	2016-06-15 07:43:00
989001003072191	F	576	*	Y	2015-04-30 14:30:00
989001003072165	U	353	0.51	Y	2015-05-02 09:30:00
989001003072165	M	454	*	N	2017-06-29 08:10:00
989001003072107	F	614	*	Y	2015-05-02 09:30:00
989001003072159	F	532	*	Y	2015-05-02 09:30:00
989001003072157	M	596	*	Y	2015-05-02 09:30:00
989001003072177	F	542	*	Y	2015-05-02 09:30:00
989001003072185	M	604	2.49	Y	2015-05-02 08:30:00
989001003072185	M	601	2.41	N	2015-05-21 09:00:00
989001003072188	F	590	2.35	Y	2015-05-03 08:00:00
989001003072188	F	600	2.52	N	2016-04-14 09:07:00
989001003072170	F	569	2.58	Y	2015-05-03 09:50:00
989001003072143	M	660	3.53	Y	2015-05-03 09:50:00
989001003072154	M	448	0.98	Y	2015-05-03 09:00:00
989001003072117	M	676	3.81	Y	2015-05-03 09:00:00
989001003072109	U	270	0.19	Y	2015-05-04 08:05:00
989001003072180	M	327	0.37	Y	2015-05-04 08:05:00
989001003072153	M	525	1.84	Y	2015-05-04 08:05:00
989001003072124	F	517	1.36	Y	2015-05-04 08:05:00
989001003072137	F	642	2.91	Y	2015-05-19 09:40:00
989001003072181	M	449	0.96	Y	2015-05-19 09:40:00
989001003072142	F	464	1.27	Y	2015-05-19 09:40:00
989001003072105	U	271	0.24	Y	2015-05-19 09:40:00
989001003072105	F	525	1.53	N	2016-11-05 10:15:00
989001003072113	F	559	1.92	Y	2015-05-19 09:40:00
989001003072112	F	472	1.12	Y	2015-05-18 08:10:00
989001003072131	M	372	0.54	Y	2015-05-18 09:02:00
989001003072169	F	570	1.73	Y	2015-05-18 09:02:00
989001003072120	M	731	4.51	Y	2015-05-18 09:02:00
989001003072120	M	723	4.21	N	2016-06-08 10:09:00
989001003072121	U	147	0.09	Y	2015-05-18 09:02:00
989001003072167	F	608	2.51	N	2015-05-20 09:40:00
989001003072167	F	605	2.45	Y	2015-05-10 08:00:00
989001003072334	F	583	2.53	Y	2015-05-20 09:40:00
989001003072139	M	559	1.83	N	2015-05-20 09:40:00
989001003072139	M	555	1.85	Y	2015-05-16 10:30:00
989001003072133	F	500	1.27	N	2015-05-20 09:40:00
989001003072133	F	501	1.26	Y	2015-05-11 08:00:00
989001003072307	F	461	1.06	Y	2015-05-20 09:40:00
989001003072353	F	610	2.59	Y	2015-05-20 09:40:00
989001003072359	U	147	*	Y	2015-05-20 10:25:00
989001003072309	U	133	*	Y	2015-05-20 10:25:00
989001003072400	U	325	0.36	Y	2015-05-20 10:25:00
989001003072400	F	457	1.1	N	2015-11-09 11:25:00
989001003072400	F	468	1.18	N	2016-04-07 09:50:00
989001003072400	F	572	2.01	N	2017-04-05 13:00:00
989001003072301	U	128	*	Y	2015-05-20 10:25:00
989001003072149	M	555	1.64	Y	2015-05-10 08:00:00
989001003072198	F	573	2.1	Y	2015-05-10 08:00:00
989001003072123	F	618	2.59	Y	2015-05-10 08:00:00
989001003072123	F	615	2.54	N	2015-05-16 10:30:00
989001003072172	F	555	1.86	Y	2015-05-10 08:00:00
989001003072163	M	500	1.34	Y	2015-05-10 08:00:00
989001003072119	F	501	1.35	Y	2015-05-10 08:00:00
989001003072119	F	495	1.37	N	2015-05-16 10:30:00
989001003072102	F	590	2.32	Y	2015-05-10 08:00:00
989001003072179	F	610	2.67	Y	2015-05-10 08:00:00
989001003072152	M	648	3.02	Y	2015-05-10 08:00:00
989001003072127	M	411	0.7	Y	2015-05-10 08:00:00
989001003072192	M	335	0.4	Y	2015-05-10 08:00:00
989001003072183	F	617	2.84	Y	2015-05-10 08:00:00
989001003072178	F	625	2.53	Y	2015-05-10 08:00:00
989001003072182	M	456	1.08	Y	2015-05-10 08:00:00
989001003072193	M	610	2.39	Y	2015-05-10 08:00:00
989001003072136	M	335	0.38	Y	2015-05-10 08:00:00
989001003072187	F	440	0.88	Y	2015-05-10 08:00:00
989001003072141	F	505	1.46	Y	2015-05-10 08:00:00
989001003072151	F	525	1.51	Y	2015-05-10 08:00:00
989001003072161	M	565	2.19	Y	2015-05-10 08:00:00
989001003072174	U	305	0.3	Y	2015-05-10 10:40:00
989001003072106	M	625	2.94	Y	2015-05-11 08:00:00
989001003072140	M	581	2.18	Y	2015-05-11 08:00:00
989001003072114	F	447	0.93	Y	2015-05-11 08:00:00
989001003072155	F	457	1.13	Y	2015-05-11 08:00:00
989001003072158	M	455	1.04	Y	2015-05-11 08:00:00
989001003072308	M	675	3.07	Y	2015-05-21 09:00:00
989001003072306	F	529	1.55	Y	2015-05-21 09:00:00
989001003072316	U	243	0.14	Y	2015-05-21 08:16:00
989001003072358	F	525	1.26	Y	2015-05-21 08:16:00
989001003072358	F	550	1.7	N	2015-10-06 11:30:00
989001003072196	M	610	2.58	Y	2015-05-16 10:30:00
989001003072279	M	550	2.12	N	2015-05-16 10:30:00
989001003072111	F	405	0.69	Y	2015-05-16 10:30:00
989001003072150	F	595	2.8	Y	2015-05-16 10:30:00
989001003072186	F	410	0.67	Y	2015-05-16 10:30:00
989001003072144	F	570	2.42	Y	2015-05-16 10:30:00
989001003072144	F	*	*	N	2015-10-27 11:25:00
989001003072190	F	555	1.71	Y	2015-05-16 10:30:00
989001003072171	U	195	0.07	Y	2015-05-16 10:30:00
989001003072126	F	280	0.23	Y	2015-05-16 10:30:00
989001003072184	F	580	2.16	Y	2015-05-16 10:30:00
989001003072134	M	455	1.42	Y	2015-05-16 10:30:00
989001003072176	M	655	3.14	Y	2015-05-16 10:30:00
989001003072527	F	580	2.08	Y	2015-10-06 10:34:00
989001003072567	F	410	0.89	Y	2015-10-06 10:34:00
989001003072349	F	552	2.01	Y	2015-10-06 10:34:00
989001003072382	U	315	0.37	Y	2015-10-06 11:30:00
989001003072310	F	447	1.06	Y	2015-10-06 17:35:00
989001003072310	F	464	1.07	N	2016-04-06 14:50:00
989001003072396	M	585	3.04	Y	2015-10-06 17:35:00
989001003072396	M	595	2.74	N	2016-04-13 10:21:00
989001003072363	F	536	2.04	Y	2015-10-06 17:35:00
989001003072363	M	541	1.97	N	2015-10-22 09:45:00
989001003072363	M	546	2	N	2015-11-09 10:55:00
989001003072325	F	475	1.32	Y	2015-10-06 17:35:00
989001003072325	F	545	1.95	N	2016-06-07 09:03:00
989001003072325	M	596	2.6	N	2016-11-04 10:20:00
989001003072384	F	495	1.44	Y	2015-10-06 17:35:00
989001003072372	M	415	0.92	Y	2015-10-06 17:35:00
989001003072372	M	415	0.81	N	2015-10-07 11:25:00
989001003072372	M	415	0.8	N	2015-10-28 08:05:00
989001003072507	U	393	0.69	Y	2015-10-07 09:35:00
989001003072507	F	394	0.7	N	2015-10-16 14:30:00
989001003072336	F	420	0.9	Y	2015-10-07 09:35:00
989001003072336	F	450	1.07	N	2016-04-06 09:40:00
989001003072352	M	545	1.85	Y	2015-10-07 09:35:00
989001003072467	F	393	0.75	Y	2015-10-07 10:20:00
989001003072490	F	357	0.58	Y	2015-10-07 10:30:00
989001003072424	F	537	1.85	Y	2015-10-07 10:30:00
989001003072477	F	530	1.6	Y	2015-10-07 10:30:00
989001003072477	F	535	1.66	N	2015-11-07 12:45:00
989001003072520	F	554	2.12	Y	2015-10-07 10:40:00
989001003072374	F	400	0.85	Y	2015-10-07 11:25:00
989001003072411	F	450	1.05	Y	2015-10-07 11:25:00
989001003072410	M	417	0.85	Y	2015-10-07 11:25:00
989001003072405	F	464	1.15	Y	2015-10-07 11:25:00
989001003072489	F	484	1.46	Y	2015-10-07 11:25:00
989001003072501	M	539	1.75	Y	2015-10-08 08:15:00
989001003072501	M	539	1.68	N	2015-10-21 09:00:00
989001003072501	M	540	1.72	N	2015-11-06 12:10:00
989001003072368	F	607	2.49	Y	2015-10-08 08:15:00
989001003072368	F	618	2.48	N	2016-04-11 15:17:00
989001003072330	M	568	2.66	Y	2015-10-08 08:15:00
989001003072330	M	590	2.61	N	2016-04-06 09:40:00
989001003072350	F	478	1.4	Y	2015-10-08 08:15:00
989001003072528	F	593	2.33	Y	2015-10-08 08:15:00
989001003072479	F	425	0.92	Y	2015-10-08 08:15:00
989001003072315	F	437	1.02	Y	2015-10-08 09:10:00
989001003072514	M	481	1.33	Y	2015-10-08 09:10:00
989001003072514	M	483	1.3	N	2015-10-16 08:55:00
989001003072566	F	427	0.79	Y	2015-10-08 09:10:00
989001003072439	F	450	1.07	Y	2015-10-08 09:10:00
989001003072421	M	521	1.59	Y	2015-10-08 09:15:00
989001003072421	M	520	1.52	N	2015-10-14 11:15:00
989001003072571	M	425	0.97	Y	2015-10-14 08:50:00
989001003072571	M	435	1.06	N	2015-11-05 10:24:00
989001003072588	M	455	1.18	Y	2015-10-14 08:50:00
989001003072588	M	480	1.35	N	2016-04-06 14:50:00
989001003072517	F	80	0.61	Y	2015-10-14 10:06:00
989001003072517	M	529	1.47	N	2016-10-19 15:30:00
989001003072515	M	475	1.29	Y	2015-10-14 10:06:00
989001003072337	M	611	2.69	Y	2015-10-14 11:15:00
989001003072337	M	631	2.31	N	2016-06-08 07:15:00
989001003072498	F	530	2	Y	2015-10-14 11:15:00
989001003072498	F	535	1.99	N	2015-10-19 15:30:00
989001003072586	M	575	2.22	Y	2015-10-14 12:15:00
989001003072586	M	580	2.24	N	2015-11-03 10:17:00
989001003072586	M	591	2.1	N	2016-04-14 09:07:00
989001003072470	F	541	2.05	Y	2015-10-14 12:15:00
989001003072546	M	435	1.02	Y	2015-10-14 12:15:00
989001003072590	F	505	1.48	Y	2015-10-15 09:30:00
989001003072506	F	449	1.03	Y	2015-10-15 09:30:00
989001003072577	M	560	2.41	Y	2015-10-15 09:30:00
989001003072577	M	577	2.32	N	2016-04-14 09:07:00
989001003072530	F	540	1.88	Y	2015-10-15 09:30:00
989001003072530	F	458	2.02	N	2016-04-12 11:30:00
989001003072600	F	412	0.72	Y	2015-10-15 09:30:00
989001003072600	F	478	1.23	N	2016-06-08 10:20:00
989001003072422	F	560	2.28	Y	2015-10-15 10:35:00
989001003072442	M	585	2.14	Y	2015-10-15 10:35:00
989001003072442	M	606	2.01	N	2016-04-12 09:20:00
989001003072419	F	535	1.73	Y	2015-10-15 10:35:00
989001003072419	F	541	1.8	N	2015-11-08 14:05:00
989001003072593	F	490	1.45	Y	2015-10-15 08:35:00
989001003072593	F	547	1.96	N	2016-10-24 07:30:00
989001003072595	M	455	1.22	Y	2015-10-15 08:35:00
989001003072346	M	484	1.34	Y	2015-10-15 08:35:00
989001003072632	F	470	1.35	Y	2015-10-15 12:20:00
989001003072632	F	493	1.32	N	2016-04-06 14:50:00
989001003072458	M	465	1.28	Y	2015-10-15 11:37:00
989001003072623	M	470	1.28	Y	2015-10-15 11:37:00
989001003072623	M	491	1.28	N	2016-04-06 09:40:00
989001003072607	F	430	0.87	Y	2015-10-15 11:37:00
989001003072651	F	460	1.16	Y	2015-10-15 11:37:00
989001003072651	F	472	1.27	N	2015-11-09 09:26:00
989001003072625	F	510	1.46	Y	2015-10-15 11:37:00
989001003072625	F	510	1.47	N	2015-11-03 11:50:00
989001003072675	F	550	1.88	Y	2015-10-15 11:37:00
989001003072606	F	457	0.94	Y	2015-10-16 08:00:00
989001003072606	F	464	1.2	N	2015-11-07 11:15:00
989001003072606	M	582	2.26	N	2016-11-05 10:15:00
989001003072604	U	198	0.09	Y	2015-10-16 08:55:00
989001003072615	F	504	1.57	Y	2015-10-16 09:47:00
989001003072615	F	509	1.61	N	2015-10-27 08:20:00
989001003072615	F	525	1.59	N	2016-04-12 09:20:00
989001003072602	F	406	0.75	Y	2015-10-16 09:47:00
989001003072621	F	440	1.11	Y	2015-10-16 09:47:00
989001003072621	F	440	1.04	N	2015-10-21 14:35:00
989001003072621	F	460	1.13	N	2016-04-07 09:50:00
989001003072618	M	610	2.54	Y	2015-10-16 09:47:00
989001003072618	M	620	2.44	N	2016-04-06 17:30:00
989001003072614	F	414	0.78	Y	2015-10-16 14:30:00
989001003072631	M	543	2.09	Y	2015-10-16 14:30:00
989001003072656	M	522	1.61	Y	2015-10-16 14:30:00
989001003072661	M	595	2.15	Y	2015-10-16 16:15:00
989001003072661	M	595	2.16	N	2015-10-21 14:35:00
989001003072661	M	614	2.06	N	2016-04-06 09:40:00
989001003072613	F	514	1.59	Y	2015-10-16 16:15:00
989001003072613	F	510	1.5	N	2016-04-07 08:45:00
989001003072608	F	441	0.89	Y	2015-10-16 16:15:00
989001003072639	U	299	0.31	Y	2015-10-16 15:35:00
989001003072639	M	508	1.47	N	2016-10-21 11:09:00
989001003072617	F	415	0.78	Y	2015-10-16 15:35:00
989001003072636	F	409	0.78	Y	2015-10-16 15:35:00
989001003072601	F	510	1.61	Y	2015-10-16 15:35:00
989001003072601	F	563	2.13	N	2017-07-02 07:57:00
989001003072699	U	485	1.38	Y	2015-10-17 08:50:00
989001003072624	U	184	0.06	Y	2015-10-17 10:57:00
989001003072658	U	163	*	Y	2015-10-17 10:57:00
989001003072630	F	475	1.2	Y	2015-10-17 10:57:00
989001003072630	F	485	1.16	N	2016-04-06 09:40:00
989001003072630	F	485	1.14	N	2016-04-11 15:17:00
989001003072620	F	374	0.53	Y	2015-10-17 10:57:00
989001003072652	U	165	0.05	Y	2015-10-17 14:41:00
989001003072635	F	563	2.26	Y	2015-10-17 14:41:00
989001003072663	F	455	1.18	Y	2015-10-17 14:41:00
989001003072642	F	483	1.4	Y	2015-10-17 14:41:00
989001003072642	F	493	1.48	N	2015-11-08 08:55:00
989001003072642	F	528	1.67	N	2017-04-05 13:00:00
989001003072669	F	449	1.02	Y	2015-10-17 11:50:00
989001003072669	F	472	1.22	N	2016-04-14 15:00:00
989001003072669	F	501	1.36	N	2016-06-09 07:55:00
989001003072669	M	580	2.1	N	2017-03-29 14:30:00
989001003072665	F	469	1.22	Y	2015-10-17 15:35:00
989001003072665	F	483	1.32	N	2016-04-11 15:17:00
989001003072644	F	438	0.88	Y	2015-10-17 15:35:00
989001003072644	F	487	1.37	N	2016-06-01 15:03:00
989001003072644	F	496	1.3	N	2016-06-08 10:20:00
989001003072644	F	494	1.29	N	2016-06-21 08:23:00
989001003072644	M	559	1.78	N	2017-04-03 12:45:00
989001003072683	F	454	1.08	Y	2015-10-17 15:35:00
989001003072683	F	468	1.03	N	2016-04-11 15:17:00
989001003072653	F	418	0.94	Y	2015-10-17 15:35:00
989001003072653	F	559	1.97	N	2017-04-05 13:00:00
989001003072633	F	430	0.9	Y	2015-10-17 15:35:00
989001003072672	U	279	0.26	Y	2015-10-17 15:35:00
989001003072685	F	449	1.07	Y	2015-10-18 11:15:00
989001003072647	U	196	0.06	Y	2015-10-18 12:30:00
989001003072647	F	434	0.89	N	2017-06-15 09:24:00
989001003072671	U	161	0.05	Y	2015-10-18 12:30:00
989001003072680	F	567	2.11	Y	2015-10-18 12:30:00
989001003072680	F	580	2.11	N	2016-04-12 09:20:00
989001003072605	U	196	0.07	Y	2015-10-18 08:09:00
989001003072629	F	515	1.67	Y	2015-10-18 08:55:00
989001003072678	F	455	1.12	Y	2015-10-18 10:21:00
989001003072659	M	586	2.63	Y	2015-10-18 10:21:00
989001003072694	U	278	0.26	Y	2015-10-27 08:20:00
989001003072694	F	504	1.42	N	2017-04-02 12:45:00
989001003072691	M	382	0.62	Y	2015-10-27 08:20:00
989001003072499	M	503	1.57	Y	2015-10-27 08:20:00
989001003072434	F	314	0.33	Y	2015-10-27 08:20:00
989001003072500	F	422	0.84	Y	2015-10-27 08:20:00
989001003072494	F	436	0.94	Y	2015-10-27 08:20:00
989001003072494	F	507	1.54	N	2017-04-03 12:45:00
989001003072475	M	595	2.25	Y	2015-10-27 10:35:00
989001003072461	U	178	0.06	Y	2015-10-27 11:25:00
989001003072423	F	285	0.27	Y	2015-10-28 08:05:00
989001003072468	M	339	0.48	Y	2015-10-28 08:05:00
989001003072440	M	448	0.99	Y	2015-10-28 08:05:00
989001003072459	F	391	0.68	Y	2015-10-28 08:05:00
989001003072476	F	426	0.78	Y	2015-10-28 08:05:00
989001003072484	M	369	0.61	Y	2015-10-28 09:25:00
989001003072493	M	447	1.12	Y	2015-10-28 10:15:00
989001003072464	F	550	1.91	Y	2015-10-28 10:15:00
989001003072462	F	580	2.43	Y	2015-10-28 10:15:00
989001003072485	F	409	0.8	Y	2015-10-28 11:30:00
989001003072404	F	450	0.96	Y	2015-10-28 13:00:00
989001003072404	F	460	0.97	N	2016-04-06 14:50:00
989001003072643	M	487	1.42	Y	2015-10-19 09:10:00
989001003072641	M	524	1.75	Y	2015-10-19 15:30:00
989001003072668	F	459	1.12	Y	2015-10-19 15:30:00
989001003072668	F	474	1.08	N	2016-04-14 16:00:00
989001003072610	M	424	0.88	Y	2015-10-19 15:30:00
989001003072645	M	436	1.03	Y	2015-10-19 15:30:00
989001003072649	F	563	2.08	Y	2015-10-19 15:30:00
989001003072649	F	601	2.19	N	2017-04-03 12:45:00
989001003072650	M	430	0.92	Y	2015-10-20 08:10:00
989001003072650	M	441	0.96	N	2016-04-06 09:40:00
989001003072626	F	309	0.32	Y	2015-10-20 11:00:00
989001003072626	F	395	0.79	N	2016-06-15 07:43:00
989001003072622	F	548	2.02	Y	2015-10-20 11:00:00
989001003072603	M	595	2.6	Y	2015-10-20 11:00:00
989001003072603	M	609	2.45	N	2016-04-14 16:00:00
989001003072681	M	427	0.9	Y	2015-10-20 11:00:00
989001003072662	M	478	1.33	Y	2015-10-20 11:00:00
989001003072695	F	436	1.07	Y	2015-10-20 11:00:00
989001003072695	F	437	1.04	N	2015-10-21 11:35:00
989001003072698	F	519	1.58	Y	2015-10-20 11:00:00
989001003072611	M	528	1.58	Y	2015-10-20 13:50:00
989001003072611	M	536	1.59	N	2016-04-06 17:30:00
989001003072684	F	495	1.47	Y	2015-10-20 13:50:00
989001003072684	F	620	2.73	N	2016-10-22 08:00:00
989001003072619	F	477	1.33	Y	2015-10-20 13:50:00
989001003072619	F	545	2.02	N	2016-10-20 14:00:00
989001003072660	F	439	0.95	Y	2015-10-20 09:00:00
989001003072660	F	465	1.14	N	2016-04-07 15:13:00
989001003072654	F	444	1.02	Y	2015-10-20 13:00:00
989001003072654	F	464	1.14	N	2016-04-12 11:30:00
989001003072674	F	529	1.69	Y	2015-10-21 09:00:00
989001003072609	F	570	2.01	Y	2015-10-21 09:00:00
989001003072609	F	574	2.04	N	2016-04-13 11:10:00
989001003072609	F	565	1.93	N	2016-06-01 15:03:00
989001003072634	M	438	1.05	Y	2015-10-21 09:00:00
989001003072634	M	450	1.01	N	2016-04-06 09:40:00
989001003072627	M	473	1.17	Y	2015-10-21 09:00:00
989001003072676	F	497	1.63	Y	2015-10-21 09:00:00
989001003072682	M	537	2	Y	2015-10-21 09:00:00
989001003072677	M	418	0.75	Y	2015-10-21 09:00:00
989001003072646	U	239	0.17	Y	2015-10-21 10:25:00
989001003072648	U	257	0.18	Y	2015-10-21 10:25:00
989001003072657	F	435	0.97	Y	2015-10-21 11:35:00
989001003072612	M	525	1.74	Y	2015-10-21 11:35:00
989001003072679	F	550	2.17	Y	2015-10-21 11:35:00
989001003072655	M	410	0.87	Y	2015-10-21 11:35:00
989001003072640	F	559	2.05	Y	2015-10-21 11:35:00
989001003072696	M	545	1.91	Y	2015-10-21 11:35:00
989001003072689	F	439	1.01	Y	2015-10-21 13:30:00
989001003072689	F	470	1.27	N	2016-11-03 09:50:00
989001003072700	F	460	1.18	Y	2015-10-21 13:30:00
989001003072690	M	452	1.14	Y	2015-10-21 13:30:00
989001003072664	M	522	1.98	Y	2015-10-21 13:30:00
989001003072670	M	556	1.87	Y	2015-10-21 13:30:00
989001003072638	M	450	1.18	Y	2015-10-21 13:30:00
989001003072688	M	444	0.99	Y	2015-10-21 13:30:00
989001003072687	F	383	0.64	Y	2015-10-21 14:35:00
989001003072687	F	401	0.83	N	2016-04-07 08:45:00
989001003072687	M	546	1.83	N	2017-04-03 12:45:00
989001003072666	F	573	2.2	Y	2015-10-21 14:35:00
989001003072666	F	581	2.11	N	2016-04-15 08:30:00
989001003072686	F	423	1.02	Y	2015-10-21 14:35:00
989001003072686	F	435	1.06	N	2015-11-07 10:16:00
989001003072637	F	541	1.99	Y	2015-10-21 14:35:00
989001003072637	F	542	1.97	N	2015-10-22 09:45:00
989001003072637	M	645	3.17	N	2016-10-19 10:20:00
989001003072637	M	640	3.04	N	2016-11-03 10:32:00
989001003072692	F	452	1.18	Y	2015-10-21 14:35:00
989001003072693	M	522	1.66	Y	2015-10-21 14:35:00
989001003072628	M	617	2.65	Y	2015-10-21 14:35:00
989001003072697	F	438	1.09	Y	2015-10-22 08:00:00
989001003072616	M	515	1.58	Y	2015-10-22 09:05:00
989001003072673	M	536	1.88	Y	2015-10-22 09:45:00
989001003072667	F	600	2.36	Y	2015-10-22 09:45:00
989001003072482	M	452	1.03	Y	2015-11-03 10:17:00
989001003072432	M	522	1.43	Y	2015-11-03 10:17:00
989001003072432	M	529	1.43	N	2016-04-12 11:30:00
989001003072417	F	442	0.98	Y	2015-11-04 09:10:00
989001003072444	F	375	0.56	Y	2015-11-04 10:45:00
989001003072444	F	394	0.69	N	2016-04-14 15:00:00
989001003072480	U	250	0.15	Y	2015-11-04 10:45:00
989001003072428	M	475	1.29	Y	2015-11-04 10:45:00
989001003072406	F	478	1.33	Y	2015-11-04 10:45:00
989001003072406	M	617	2.53	N	2017-04-02 10:10:00
989001003072406	M	615	2.51	N	2017-04-05 09:30:00
989001003072456	U	272	0.25	Y	2015-11-04 10:05:00
989001003072431	F	545	1.94	Y	2015-11-04 11:35:00
989001003072431	F	550	1.86	N	2016-04-06 17:30:00
989001003072437	F	510	1.37	Y	2015-11-04 12:25:00
989001003072463	F	433	0.96	Y	2015-11-05 10:24:00
989001003072402	M	618	2.88	Y	2015-11-05 10:24:00
989001003072466	M	525	1.78	Y	2015-11-05 10:24:00
989001003072429	F	575	2.18	Y	2015-11-05 10:24:00
989001003072429	F	580	2.08	N	2016-04-11 15:17:00
989001003072558	M	462	1.15	Y	2015-11-05 10:24:00
989001003072473	U	305	0.12	Y	2015-11-05 09:35:00
989001003072436	M	434	1.02	Y	2015-11-05 09:35:00
989001003072497	M	505	1.72	Y	2015-11-05 09:35:00
989001003072516	F	398	0.76	Y	2015-11-05 13:10:00
989001003072516	F	542	1.72	N	2017-04-02 10:10:00
989001003072594	F	494	1.63	Y	2015-11-05 14:00:00
989001003072584	F	391	0.65	Y	2015-11-05 14:00:00
989001003072589	M	492	1.53	Y	2015-11-06 09:45:00
989001003072549	F	539	1.99	Y	2015-11-06 11:10:00
989001003072548	F	521	1.95	Y	2015-11-06 11:10:00
989001003072556	F	568	2.43	Y	2015-11-06 11:10:00
989001003072550	F	625	2.93	Y	2015-11-06 11:10:00
989001003072550	F	624	2.37	N	2016-06-02 11:02:00
989001003072511	F	538	1.85	Y	2015-11-06 12:10:00
989001003072518	U	238	0.15	Y	2015-11-06 12:10:00
989001003072562	F	447	1.07	Y	2015-11-06 10:26:00
989001003072562	F	442	0.86	N	2016-06-16 06:34:00
989001003072542	F	390	0.73	Y	2015-11-07 10:16:00
989001003072542	F	407	0.83	N	2016-04-15 08:30:00
989001003072585	M	526	1.72	Y	2015-11-07 09:38:00
989001003072585	M	530	1.67	N	2016-04-12 09:20:00
989001003072579	M	443	1.25	Y	2015-11-07 09:38:00
989001003072544	U	184	0.11	Y	2015-11-07 11:15:00
989001003072598	F	468	1.3	Y	2015-11-07 12:45:00
989001003072598	F	494	1.48	N	2016-04-12 11:30:00
989001003072598	M	633	2.97	N	2016-11-06 10:52:00
989001003072525	F	455	1.12	Y	2015-11-07 12:45:00
989001003072525	M	604	2.79	N	2017-04-02 12:45:00
989001003072559	F	410	0.85	Y	2015-11-07 12:45:00
989001003072574	F	484	1.55	Y	2015-11-07 12:45:00
989001003072574	F	561	2.5	N	2016-06-22 08:20:00
989001003072522	F	475	1.2	Y	2015-11-07 12:45:00
989001003072557	M	569	1.96	Y	2015-11-07 12:45:00
989001003072557	M	570	1.83	N	2016-04-06 09:40:00
989001003072561	M	466	1.23	Y	2015-11-07 12:45:00
989001003072596	M	447	1.06	Y	2015-11-07 12:45:00
989001003072537	M	469	1.23	Y	2015-11-07 12:45:00
989001003072573	F	542	1.93	Y	2015-11-07 12:45:00
989001003072597	M	532	1.84	Y	2015-11-08 08:55:00
989001003072581	U	197	0.09	Y	2015-11-08 08:55:00
989001003072552	F	452	1.11	Y	2015-11-08 11:25:00
989001003072552	F	450	0.88	N	2016-06-01 15:03:00
989001003072580	M	461	1.26	Y	2015-11-08 11:25:00
989001003072580	M	468	1.24	N	2016-04-06 09:40:00
989001003072575	M	574	2.16	Y	2015-11-08 11:25:00
989001003072575	M	577	2.06	N	2016-04-06 17:30:00
989001003072587	M	455	1.04	Y	2015-11-08 11:25:00
989001003072554	F	447	1.09	Y	2015-11-08 09:50:00
989001003072513	F	429	0.88	Y	2015-11-08 09:50:00
989001003072519	U	262	0.15	Y	2015-11-08 09:50:00
989001003072539	F	350	0.52	Y	2015-11-08 09:50:00
989001003072541	M	575	2.16	Y	2015-11-08 14:05:00
989001003072541	M	583	2.11	N	2016-04-07 09:50:00
989001003072540	M	414	0.82	Y	2015-11-08 14:05:00
989001003072540	M	424	0.85	N	2016-04-06 09:40:00
989001003072502	F	558	2	Y	2015-11-08 14:05:00
989001003072592	F	476	1.21	Y	2015-11-08 15:10:00
989001003072592	M	615	2.58	N	2017-04-05 13:00:00
989001003072505	F	496	1.34	Y	2015-11-08 15:10:00
989001003072526	M	490	1.34	Y	2015-11-08 15:10:00
989001003072512	F	511	1.32	Y	2015-11-08 15:10:00
989001003072560	U	193	0.31	Y	2015-11-09 09:26:00
989001003072533	U	313	0.42	Y	2015-11-09 09:26:00
989001003072547	F	358	0.51	Y	2015-11-09 09:26:00
989001003072583	F	423	0.94	Y	2015-11-09 10:10:00
989001003072583	F	434	0.89	N	2016-04-12 09:20:00
989001003072535	F	458	1.05	Y	2015-11-09 10:10:00
989001003072535	M	574	2.23	N	2016-04-11 15:17:00
989001003072599	F	477	1.21	Y	2016-04-06 09:40:00
989001003072553	M	573	2.26	Y	2016-04-06 09:40:00
989001003072524	F	460	1.17	Y	2016-04-06 09:40:00
989001003072569	F	456	1.08	Y	2016-04-06 09:40:00
989001003072578	M	467	2.02	Y	2016-04-06 09:40:00
989001003072578	M	565	1.92	N	2016-04-11 15:17:00
989001003072510	F	457	1.13	Y	2016-04-06 09:40:00
989001003072521	F	400	0.82	Y	2016-04-06 09:40:00
989001003072504	F	474	1.08	Y	2016-04-06 09:40:00
989001003072538	M	612	2.36	Y	2016-04-06 09:40:00
989001003072551	M	605	2.3	Y	2016-04-06 09:40:00
989001003072551	M	604	2.22	N	2016-04-15 08:30:00
989001003072565	F	557	1.97	Y	2016-04-06 09:40:00
989001003072508	M	439	1.07	Y	2016-04-06 09:40:00
989001003072701	M	496	1.4	Y	2016-04-06 09:40:00
989001003072714	F	465	1.1	Y	2016-04-06 09:40:00
989001003072760	F	434	0.9	Y	2016-04-06 09:40:00
989001003072752	F	441	0.99	Y	2016-04-06 09:40:00
989001003072707	M	465	1.02	Y	2016-04-06 09:40:00
989001003072707	M	430	0.58	N	2017-06-28 08:00:00
989001003072738	M	430	0.82	Y	2016-04-06 09:40:00
989001003072789	M	509	1.48	Y	2016-04-06 09:40:00
989001003072708	F	477	1.3	Y	2016-04-06 09:40:00
989001003072786	F	569	2.11	Y	2016-04-06 09:40:00
989001003072742	F	428	0.81	Y	2016-04-06 09:40:00
989001003072746	F	441	0.92	Y	2016-04-07 09:50:00
989001003072720	F	461	1.01	Y	2016-04-07 09:50:00
989001003072778	F	421	0.98	Y	2016-04-07 09:50:00
989001003072779	F	429	0.92	Y	2016-04-07 09:50:00
989001003072733	F	481	1.22	Y	2016-04-07 09:50:00
989001003072743	F	448	1.08	Y	2016-04-07 09:50:00
989001003072767	M	613	2.53	Y	2016-04-07 09:50:00
989001003072744	F	422	0.95	Y	2016-04-07 09:50:00
989001003072795	F	393	0.71	Y	2016-04-07 09:50:00
989001003072704	M	550	1.41	Y	2016-04-06 14:50:00
989001003072749	F	426	0.33	Y	2016-04-06 14:50:00
989001003072749	F	455	1.06	N	2016-06-02 11:02:00
989001003072706	F	580	2.14	Y	2016-04-06 14:50:00
989001003072706	F	575	2.08	N	2016-04-12 11:30:00
989001003072792	M	428	0.87	Y	2016-04-06 14:50:00
989001003072721	F	459	1.15	Y	2016-04-06 14:50:00
989001003072717	F	389	0.77	Y	2016-04-06 14:50:00
989001003072717	F	390	0.77	N	2016-04-07 11:00:00
989001003072717	F	458	1.24	N	2016-10-19 11:45:00
989001003072756	F	370	0.57	Y	2016-04-06 14:50:00
989001003072705	F	470	1.11	Y	2016-04-06 14:50:00
989001003072763	F	481	1.29	Y	2016-04-06 14:50:00
989001003072763	M	620	2.56	N	2017-04-05 08:05:00
989001003072771	F	387	0.69	Y	2016-04-06 14:50:00
989001003072770	F	600	2.57	Y	2016-04-06 14:50:00
989001003072770	F	610	2.46	N	2017-04-06 10:48:00
989001003072793	M	498	1.47	Y	2016-04-06 16:49:00
989001003072783	U	490	1.32	Y	2016-04-06 16:49:00
989001003072718	F	530	1.81	Y	2016-04-06 17:30:00
989001003072740	F	332	0.42	Y	2016-04-06 17:30:00
989001003072740	F	339	0.46	N	2016-06-22 07:05:00
989001003072740	F	432	0.9	N	2017-04-05 08:05:00
989001003072787	F	444	1.09	Y	2016-04-06 17:30:00
989001003072759	M	579	2.19	Y	2016-04-06 17:30:00
989001003072759	M	580	2.15	N	2016-04-13 10:21:00
989001003072791	F	450	1.14	Y	2016-04-06 17:30:00
989001003072791	F	465	0.83	N	2016-06-15 07:05:00
989001003072791	F	486	1.33	N	2017-04-02 12:45:00
989001003072732	M	480	1.36	Y	2016-04-06 17:30:00
989001003072768	F	453	1	Y	2016-04-06 17:30:00
989001003072768	F	512	1.59	N	2016-11-05 10:15:00
989001003072768	F	513	1.38	N	2017-04-03 14:30:00
989001003072799	F	470	1.08	Y	2016-04-06 17:30:00
989001003072753	F	409	0.96	Y	2016-04-06 17:30:00
989001003072737	M	677	3.69	Y	2016-04-06 17:30:00
989001003072745	F	425	0.92	Y	2016-04-07 08:45:00
989001003072725	F	440	1.1	Y	2016-04-07 08:45:00
989001003072773	F	424	0.87	Y	2016-04-07 08:45:00
989001003072796	F	509	1.45	Y	2016-04-07 08:45:00
989001003072797	F	414	0.76	Y	2016-04-07 08:45:00
989001003072794	U	302	0.34	Y	2016-04-07 08:45:00
989001003072772	F	610	2.82	Y	2016-04-07 15:13:00
989001003072781	F	464	1.34	Y	2016-04-07 11:00:00
989001003072790	U	272	0.23	Y	2016-04-08 08:41:00
989001003072715	F	416	0.9	Y	2016-04-08 08:41:00
989001003072758	F	491	1.29	Y	2016-04-08 08:41:00
989001003072723	M	659	3.45	Y	2016-04-07 13:20:00
989001003072719	F	529	1.65	Y	2016-04-07 13:20:00
989001003072719	F	530	1.64	N	2016-10-21 15:51:00
989001003072729	M	531	1.76	Y	2016-04-07 13:20:00
989001003072762	M	337	0.88	Y	2016-04-07 13:20:00
989001003072735	F	430	0.89	Y	2016-04-07 13:20:00
989001003072769	F	455	1.13	Y	2016-04-07 13:20:00
989001003072741	U	316	0.4	Y	2016-04-07 13:20:00
989001003072785	F	489	1.3	Y	2016-04-07 13:20:00
989001003072874	U	124	*	Y	2016-04-15 09:30:00
989001003072868	F	467	1.13	Y	2016-04-12 11:30:00
989001003072868	F	510	1.54	N	2016-10-20 12:03:00
989001003072868	F	521	1.23	N	2017-06-22 07:56:00
989001003072884	M	502	1.37	Y	2016-04-12 11:30:00
989001003072862	M	551	1.72	Y	2016-04-12 11:30:00
989001003072894	U	279	0.24	Y	2016-04-12 11:30:00
989001003072848	F	404	0.78	Y	2016-04-12 11:30:00
989001003072858	F	468	1.13	Y	2016-04-13 11:55:00
989001003072897	M	464	1.09	Y	2016-04-13 11:55:00
989001003072816	U	198	0.08	Y	2016-04-13 11:10:00
989001003072856	M	627	2.72	Y	2016-04-13 08:50:00
989001003072881	F	500	1.49	Y	2016-04-13 09:25:00
989001003072881	F	530	1.9	N	2016-10-19 10:20:00
989001003072808	F	444	1.09	Y	2016-04-13 10:21:00
989001003072804	M	526	1.76	Y	2016-04-13 10:21:00
989001003072832	F	455	1.07	Y	2016-04-14 16:00:00
989001003072807	M	449	1.15	Y	2016-04-14 16:00:00
989001003072860	F	451	1.61	Y	2016-04-14 16:00:00
989001003072845	F	506	1.45	Y	2016-04-14 16:00:00
989001003072888	F	581	2.15	Y	2016-04-14 15:00:00
989001003072888	F	584	2.14	N	2017-04-02 11:40:00
989001003072877	F	265	0.22	Y	2016-04-14 15:00:00
989001003072873	F	385	0.75	Y	2016-04-14 15:00:00
989001003072851	F	484	1.4	Y	2016-04-14 15:00:00
989001003072867	F	575	1.91	Y	2016-04-14 15:00:00
989001003072853	F	446	1.01	Y	2016-04-14 15:00:00
989001003072871	F	330	0.46	Y	2016-04-14 15:00:00
989001003072836	F	430	0.96	Y	2016-04-14 15:00:00
989001003072820	M	475	1.28	Y	2016-04-14 11:38:00
989001003072811	F	423	0.88	Y	2016-04-14 09:07:00
989001003072899	M	287	0.26	Y	2016-04-14 09:07:00
989001003072822	M	517	1.62	Y	2016-04-14 09:07:00
989001003072870	F	575	2.19	Y	2016-04-14 09:07:00
989001003072896	F	503	1.44	Y	2016-04-14 09:07:00
989001003072864	F	561	2.14	Y	2016-04-14 09:07:00
989001003072895	F	510	1.51	Y	2016-04-14 09:07:00
989001003072863	M	502	1.37	Y	2016-04-14 09:07:00
989001003072889	M	539	1.99	Y	2016-04-14 09:07:00
989001003072837	U	240	0.14	Y	2016-04-14 09:07:00
989001003072880	U	238	0.12	Y	2016-04-14 09:07:00
989001003072841	F	484	1.3	Y	2016-04-14 09:07:00
989001003072841	M	610	2.39	N	2017-04-05 08:05:00
989001003072883	F	309	1.34	Y	2016-04-14 09:07:00
989001003072817	M	359	0.53	Y	2016-04-14 09:07:00
989001003072835	M	501	1.38	Y	2016-04-14 09:07:00
989001003072855	F	444	0.98	Y	2016-04-14 09:07:00
989001003072842	M	577	2.02	Y	2016-04-14 09:07:00
989001003072891	F	406	0.68	Y	2016-04-14 09:07:00
989001003072828	F	449	0.87	Y	2016-04-14 09:07:00
989001003072828	F	445	0.88	N	2016-04-15 08:30:00
989001003072818	F	434	0.9	Y	2016-04-14 09:07:00
989001003072869	F	622	2.77	Y	2016-04-14 09:07:00
989001003072838	F	450	0.99	Y	2016-04-14 09:07:00
989001003072859	M	466	1.1	Y	2016-04-14 09:07:00
989001003072882	M	585	2.45	Y	2016-04-15 08:30:00
989001003072823	F	410	0.83	Y	2016-04-15 08:30:00
989001003072830	M	470	1.19	Y	2016-04-15 08:30:00
989001003072821	F	550	1.83	Y	2016-04-15 08:30:00
989001003072813	F	540	1.77	Y	2016-04-15 08:30:00
989001003072813	M	557	1.96	N	2016-11-06 09:56:00
989001003072833	F	408	0.82	Y	2016-04-15 08:30:00
989001003072734	F	496	1.34	Y	2016-04-12 09:20:00
989001003072709	M	513	1.39	Y	2016-04-12 09:20:00
989001003072748	F	434	0.93	Y	2016-04-12 09:20:00
989001003072748	F	431	0.75	N	2016-06-15 07:43:00
989001003072755	M	496	1.49	Y	2016-04-12 09:20:00
989001003072730	U	616	2.65	Y	2016-04-12 09:20:00
989001003072751	F	439	0.9	Y	2016-04-12 09:20:00
989001003072784	F	484	1.3	Y	2016-04-12 09:20:00
989001003072776	M	480	1.2	Y	2016-04-12 09:20:00
989001003072782	F	395	0.74	Y	2016-04-12 09:20:00
989001003072782	F	460	1.19	N	2017-04-02 12:45:00
989001003072898	F	547	1.85	Y	2016-04-12 09:20:00
989001003072824	F	467	1.19	Y	2016-04-12 09:20:00
989001003072824	F	517	1.72	N	2017-04-02 12:45:00
989001003072825	F	585	1.96	Y	2016-04-12 09:20:00
989001003072754	F	486	1.4	Y	2016-04-12 09:20:00
989001003072892	M	621	2.74	Y	2016-04-12 09:20:00
989001003072765	M	396	0.77	Y	2016-04-11 15:17:00
989001003072728	M	565	1.85	Y	2016-04-11 15:17:00
989001003072712	M	520	1.62	Y	2016-04-11 15:17:00
989001003072731	M	465	1.11	Y	2016-04-11 15:17:00
989001003072757	M	272	0.23	Y	2016-04-11 15:17:00
989001003072702	M	500	1.25	Y	2016-04-11 15:17:00
989001003072775	M	448	0.96	Y	2016-04-11 15:17:00
989001003072798	F	459	1.12	Y	2016-04-11 15:17:00
989001003072774	F	444	1.75	Y	2016-04-11 15:17:00
989001003072774	F	565	2.08	N	2016-10-19 13:50:00
989001003072739	F	527	1.82	Y	2016-04-11 15:17:00
989001003072727	F	448	1.01	Y	2016-04-11 15:17:00
989001003072711	F	525	1.51	Y	2016-04-11 15:17:00
989001003072722	M	320	0.37	Y	2016-04-11 15:17:00
989001003072713	F	540	1.75	Y	2016-04-11 15:17:00
989001003072788	M	631	3	Y	2016-04-11 15:17:00
989001003072777	F	481	1.33	Y	2016-04-11 15:17:00
989001003072777	F	475	1.31	N	2016-04-14 09:07:00
989001003072777	F	525	1.79	N	2016-11-04 10:20:00
989001003072777	F	530	1.77	N	2017-04-04 10:00:00
989001003072800	M	468	1.14	Y	2016-04-11 15:17:00
989001003072764	F	520	1.59	Y	2016-04-11 15:17:00
989001003072716	F	555	1.91	Y	2016-04-11 15:17:00
989001003072750	M	648	2.89	Y	2016-04-11 15:17:00
989001003072766	F	468	1.16	Y	2016-04-11 15:17:00
989001003072766	F	529	1.3	N	2017-06-15 09:24:00
989001003072726	F	554	2.12	Y	2016-04-11 15:17:00
989001003072747	F	513	1.68	Y	2016-04-11 15:17:00
989001003072703	M	595	2.59	Y	2016-04-11 15:17:00
989001003072761	M	523	1.65	Y	2016-04-11 15:17:00
989001003072710	M	511	1.47	Y	2016-04-11 15:17:00
989001003072724	F	579	1.98	Y	2016-04-11 15:17:00
989001003072724	F	569	1.51	N	2016-06-08 10:09:00
989001003072736	M	585	1.95	Y	2016-04-11 15:17:00
989001003072780	M	586	2.15	Y	2016-04-11 15:17:00
989001003072939	M	430	0.81	Y	2016-06-01 10:42:00
989001003072939	M	431	0.8	N	2016-06-03 09:15:00
989001003072916	F	462	1.28	Y	2016-06-01 12:25:00
989001003072931	F	505	1.73	Y	2016-06-01 12:25:00
989001003072931	F	505	1.69	N	2016-06-07 09:05:00
989001003072931	F	512	1.64	N	2016-06-21 08:06:00
989001003073083	F	434	1.12	Y	2016-06-02 08:40:00
989001003073009	F	532	1.46	Y	2016-06-02 11:02:00
989001003072927	F	555	2.14	Y	2016-06-02 13:08:00
989001003072927	F	565	2.17	N	2016-06-15 07:43:00
989001003072945	F	395	0.75	Y	2016-06-02 10:36:00
989001003072945	F	385	0.75	N	2016-06-08 10:09:00
989001003072945	F	480	1.34	N	2017-04-02 12:45:00
989001003073041	F	504	1.74	Y	2016-06-02 13:00:00
989001003073041	F	558	2.35	N	2016-11-02 10:23:00
989001003073080	F	487	1.12	Y	2016-06-02 13:00:00
989001003072933	F	340	0.54	Y	2016-06-02 11:30:00
989001003073097	U	105	*	Y	2016-06-03 09:15:00
989001003073064	M	524	1.61	Y	2016-06-03 09:15:00
989001003073021	F	515	1.49	Y	2016-06-03 09:15:00
989001003073071	M	472	1.05	Y	2016-06-03 09:15:00
989001003072922	F	465	1.29	Y	2016-06-03 08:45:00
989001003072922	F	535	2.01	N	2016-10-20 12:03:00
989001003072922	F	538	1.41	N	2017-06-30 10:35:00
989001003072925	F	467	1.25	Y	2016-06-03 08:45:00
989001003072925	M	544	1.73	N	2017-04-02 12:45:00
989001003073089	F	333	0.46	Y	2016-06-07 07:35:00
989001003073095	F	496	1.72	Y	2016-06-07 07:35:00
989001003073095	F	570	1.81	N	2017-06-15 08:23:00
989001003072904	F	480	1.23	Y	2016-06-07 09:05:00
989001003072930	F	489	1.26	Y	2016-06-07 09:05:00
989001003072930	F	495	1.32	N	2016-06-21 09:02:00
989001003073038	U	108	*	Y	2016-06-08 08:42:00
989001003073084	F	442	1.1	Y	2016-06-08 10:09:00
989001003073058	F	425	0.99	Y	2016-06-08 10:09:00
989001003073058	F	499	1.38	N	2017-04-06 10:02:00
989001003073098	F	495	1.6	Y	2016-06-08 10:09:00
*	U	117	*	N	2016-06-08 10:09:00
989001003072918	F	451	1.19	Y	2016-06-08 09:12:00
989001003072968	F	485	1.35	Y	2016-06-08 09:12:00
989001003072935	F	513	1.74	Y	2016-06-08 10:20:00
989001003072935	M	580	2.52	N	2016-10-19 10:20:00
989001003072935	M	603	2.49	N	2017-04-05 13:00:00
989001003072905	F	460	1.24	Y	2016-06-08 11:40:00
989001003073024	F	590	1.97	Y	2016-06-09 08:20:00
989001003073027	F	371	0.7	Y	2016-06-14 07:46:00
989001003072990	F	384	0.69	Y	2016-06-15 07:05:00
989001003072953	F	410	0.83	Y	2016-06-15 07:43:00
989001003072937	F	540	1.88	Y	2016-06-15 07:43:00
989001003073043	U	130	*	Y	2016-06-16 07:00:00
989001003073026	U	441	1.11	Y	2016-06-15 09:30:00
989001003073003	F	522	1.75	Y	2016-06-15 09:30:00
989001003073003	M	570	2.13	N	2016-11-03 10:32:00
*	U	100	*	N	2016-06-21 08:30:00
989001003072908	F	515	1.65	Y	2016-06-21 08:06:00
989001003072908	M	575	2.29	N	2016-10-21 11:09:00
989001003072965	F	424	0.86	Y	2016-06-22 07:05:00
989001003072965	F	493	1.33	N	2017-04-02 12:45:00
989001005493361	F	453	0.77	N	2016-06-22 07:05:00
989001003072902	U	124	*	Y	2016-06-22 06:40:00
989001003072929	F	386	0.73	Y	2016-06-22 09:00:00
989001003073090	F	457	1.3	Y	2016-06-22 08:20:00
989001003073069	F	469	1.18	Y	2016-06-22 08:20:00
989001003073020	F	495	1.58	Y	2016-06-22 09:23:00
989001003072926	U	135	*	Y	2016-06-23 08:00:00
989001003072943	U	145	*	Y	2016-06-23 08:20:00
989001003072915	F	419	0.94	Y	2016-06-23 06:50:00
989001003072992	F	586	2.09	Y	2016-06-23 06:50:00
989001003072992	F	610	2.79	N	2016-10-19 13:50:00
989001003072941	F	500	1.49	Y	2016-06-23 06:50:00
*	U	109	*	N	2016-06-23 08:00:00
*	U	111	*	N	2016-06-23 08:20:00
989001003072108	F	555	2.01	Y	2015-05-11 07:20:00
989001003072957	F	470	1.39	Y	2016-10-18 15:38:00
989001003072923	F	620	3.25	Y	2016-10-18 15:38:00
989001003072940	U	200	0.1	Y	2016-10-19 11:45:00
989001003072958	F	527	1.91	Y	2016-10-19 11:45:00
989001003072958	F	545	1.87	N	2017-04-05 11:45:00
989001003072971	F	360	0.57	Y	2016-10-19 13:50:00
989001003072970	M	465	1.31	Y	2016-10-19 13:50:00
989001003072984	U	268	0.34	Y	2016-10-19 13:50:00
989001003072984	M	307	0.24	N	2017-06-21 09:25:00
989001003072947	F	405	0.6	Y	2016-10-19 13:50:00
989001003072966	U	213	*	Y	2016-10-19 15:30:00
989001003072969	F	590	1.98	Y	2016-10-19 15:30:00
989001003072980	M	555	1.75	Y	2016-10-19 15:30:00
989001003072964	M	570	2.32	Y	2016-10-19 15:30:00
989001003072961	F	480	1.35	Y	2016-10-19 15:30:00
989001003073029	F	428	1.02	Y	2016-10-20 11:05:00
989001003073074	U	213	0.11	Y	2016-10-20 11:05:00
989001003072803	F	590	2.47	N	2016-10-20 11:05:00
989001003073039	F	545	1.83	Y	2016-10-20 12:03:00
989001003073046	U	295	0.31	Y	2016-10-20 12:03:00
989001003073044	M	432	1.06	Y	2016-10-20 12:03:00
989001003073050	F	480	1.52	Y	2016-10-20 12:03:00
989001003073050	F	503	1.4	N	2017-04-05 13:00:00
989001003073008	M	540	1.7	Y	2016-10-20 14:49:00
989001003073042	F	400	0.78	Y	2016-10-21 11:09:00
989001003073006	M	562	2.15	Y	2016-10-21 11:09:00
989001003073030	F	405	0.9	Y	2016-10-21 11:09:00
989001003073030	F	423	0.86	N	2017-04-02 12:45:00
989001003073082	F	411	0.85	Y	2016-10-21 11:09:00
989001003073099	U	245	0.18	Y	2016-10-21 12:15:00
989001003073099	F	335	0.46	N	2017-06-20 08:10:00
989001003073091	U	234	0.12	Y	2016-10-21 12:15:00
989001003073062	U	210	0.1	Y	2016-10-21 13:15:00
989001003073073	U	237	0.14	Y	2016-10-21 13:15:00
989001003073093	U	256	0.2	Y	2016-10-21 13:15:00
989001003073093	U	250	*	N	2016-10-23 12:15:00
989001003073093	U	282	0.22	N	2017-04-05 13:00:00
989001003073078	U	175	0.03	Y	2016-10-21 13:15:00
989001003073055	U	255	0.18	Y	2016-10-21 13:15:00
989001003073040	U	295	0.31	Y	2016-10-21 13:15:00
989001003073035	F	470	1.3	Y	2016-10-21 13:15:00
989001003073035	F	485	1.06	N	2017-06-16 07:37:00
989001003073045	U	200	0.09	Y	2016-10-21 13:15:00
989001003073049	F	475	1.31	Y	2016-10-21 13:15:00
989001003073049	F	490	1.31	N	2017-04-05 08:05:00
989001003073031	F	462	1.35	Y	2016-10-21 13:15:00
989001003073019	F	555	1.86	Y	2016-10-21 13:15:00
989001003073037	M	554	2.5	Y	2016-10-21 16:35:00
989001003073079	U	305	0.4	Y	2016-10-21 16:35:00
989001003073079	M	410	0.96	N	2017-06-28 09:49:00
989001003073059	U	250	0.19	Y	2016-10-21 15:51:00
989001003073059	M	293	0.25	N	2017-04-05 09:30:00
989001003073096	F	390	0.74	Y	2016-10-21 15:51:00
989001003073096	F	476	1.36	N	2017-06-22 10:17:00
989001003073054	F	505	1.65	Y	2016-10-21 15:51:00
989001003073004	U	204	0.1	Y	2016-10-22 11:24:00
989001003073005	F	297	0.33	Y	2016-10-22 11:24:00
989001005493832	F	402	0.74	Y	2016-10-22 08:00:00
989001005493832	M	425	0.88	N	2017-04-03 12:45:00
989001005493871	F	497	1.35	Y	2016-10-22 08:00:00
989001005493897	F	489	1.41	Y	2016-10-22 08:00:00
989001005493897	F	504	1.66	N	2017-04-02 12:45:00
989001005493862	F	539	1.8	Y	2016-10-22 08:40:00
989001005493862	F	*	*	N	2016-10-23 11:07:00
989001005493850	F	454	1.1	Y	2016-10-23 07:40:00
989001005493850	M	473	1.12	N	2017-04-03 14:30:00
989001003073016	U	271	0.26	Y	2016-10-23 10:05:00
989001003073016	F	287	0.28	N	2016-11-04 09:35:00
989001003073016	F	371	0.6	N	2017-06-16 07:37:00
989001003073022	F	485	1.27	Y	2016-10-24 07:30:00
989001003073022	F	494	1.15	N	2017-06-20 09:13:00
989001003073092	U	200	*	Y	2016-10-23 12:15:00
989001003073057	U	205	*	Y	2016-10-23 12:15:00
989001003073068	U	256	*	Y	2016-10-23 12:15:00
989001003073056	U	310	*	Y	2016-10-23 12:15:00
989001003073048	U	360	*	Y	2016-10-23 12:15:00
989001003073070	M	554	2.18	Y	2016-10-23 11:07:00
989001003073085	F	520	1.63	Y	2016-10-23 11:07:00
989001003073052	U	247	0.19	Y	2016-10-23 13:20:00
989001003073011	U	259	0.22	Y	2016-10-23 13:20:00
989001003073012	U	360	0.54	Y	2016-10-23 13:20:00
989001003073012	F	447	1.05	N	2017-06-28 09:00:00
989001003073002	F	445	1.29	Y	2016-10-23 13:20:00
989001003073002	F	465	1.41	N	2017-04-03 12:45:00
989001003073061	U	230	0.16	Y	2016-10-24 07:55:00
989001003073017	F	437	1.06	Y	2016-10-24 07:55:00
989001003073036	F	253	0.18	Y	2016-11-02 10:23:00
989001003073081	F	465	1.4	Y	2016-11-02 10:23:00
989001003073076	F	505	1.53	Y	2016-11-02 10:23:00
989001003073015	U	226	0.13	Y	2016-11-02 11:15:00
989001003073100	M	560	2.1	Y	2016-11-03 09:07:00
989001003073023	U	280	0.26	Y	2016-11-03 09:50:00
989001003073063	F	353	0.46	Y	2016-11-03 10:32:00
989001003073063	F	421	0.85	N	2017-06-21 11:15:00
989001003073060	F	530	1.76	Y	2016-11-03 10:32:00
989001003073051	F	520	1.64	Y	2016-11-03 10:32:00
989001003073010	F	500	1.47	Y	2016-11-03 11:47:00
989001003073013	F	422	0.84	Y	2016-11-03 11:47:00
989001003073013	F	479	1.22	N	2017-06-27 08:05:00
989001003073014	U	250	0.2	Y	2016-11-03 11:47:00
989001003073053	F	345	0.43	Y	2016-11-04 08:53:00
989001003073028	F	375	0.64	Y	2016-11-04 08:53:00
989001003073007	F	439	1.06	Y	2016-11-04 09:35:00
989001003073072	F	395	0.82	Y	2016-11-04 09:35:00
989001003073088	U	233	0.13	Y	2016-11-04 09:35:00
989001003073065	U	210	0.1	Y	2016-11-04 09:35:00
989001003073032	M	552	2.04	Y	2016-11-04 10:20:00
989001003073067	M	520	1.74	Y	2016-11-04 10:20:00
989001003073077	F	475	1.2	Y	2016-11-04 10:20:00
989001003073077	F	468	0.82	N	2017-06-30 09:50:00
989001003073075	M	495	1.44	Y	2016-11-04 10:20:00
989001005493840	F	424	0.94	Y	2016-11-04 10:20:00
989001005493840	M	447	1.1	N	2017-03-29 14:30:00
989001005493908	M	485	1.52	Y	2016-11-04 11:35:00
989001005493908	M	508	1.39	N	2017-04-02 10:10:00
989001005493893	F	578	2.2	Y	2016-11-04 11:35:00
989001005493890	U	220	0.12	Y	2016-11-05 08:52:00
989001005493837	F	385	0.65	Y	2016-11-05 10:15:00
989001005493852	M	577	1.89	Y	2016-11-05 10:15:00
989001005493852	M	582	1.83	N	2017-04-05 13:00:00
989001005493888	F	553	1.84	Y	2016-11-05 10:15:00
989001005493857	U	298	0.36	Y	2016-11-05 10:15:00
989001005493894	U	271	0.26	Y	2016-11-05 10:15:00
989001005493884	F	465	1.42	Y	2016-11-05 10:15:00
989001005493896	F	544	1.88	Y	2016-11-05 10:15:00
989001005493845	M	481	1.33	Y	2016-11-05 10:15:00
989001005493861	F	495	1.39	Y	2016-11-05 11:15:00
989001005493861	F	501	1.37	N	2017-04-06 10:02:00
989001005493419	M	472	1.05	Y	2016-11-06 10:52:00
989001005493386	F	462	1.1	Y	2016-11-06 10:52:00
989001005493918	U	290	0.29	Y	2016-11-06 10:52:00
989001005493900	M	425	0.94	Y	2016-11-06 10:52:00
989001005493912	F	315	0.4	Y	2016-11-06 10:52:00
989001005493885	F	460	1.19	Y	2016-11-06 10:52:00
989001005493914	M	392	0.87	Y	2016-11-06 10:52:00
989001005493909	M	590	2.26	Y	2016-11-06 09:56:00
989001005493886	F	495	1.52	Y	2016-11-06 09:56:00
989001005493886	F	503	1.4	N	2017-04-03 10:45:00
989001005493889	M	532	1.7	Y	2016-11-06 09:56:00
989001005493416	F	485	1.49	Y	2016-11-06 09:56:00
989001005493397	F	380	0.66	Y	2016-11-06 09:56:00
989001005493394	F	440	1	Y	2016-11-06 09:56:00
989001005493394	F	446	0.9	N	2017-04-05 13:00:00
989001005493330	U	194	0.08	Y	2016-11-06 08:05:00
989001005493905	U	180	0.06	Y	2016-11-06 08:05:00
989001005493869	U	238	0.14	Y	2016-11-06 08:05:00
989001005493922	F	472	1.26	Y	2016-11-06 08:42:00
989001005493922	F	485	1.32	N	2017-04-02 12:45:00
989001005493887	U	230	0.17	Y	2016-11-06 08:42:00
989001005493420	F	560	2.06	Y	2016-11-06 09:26:00
989001005493919	U	223	0.12	Y	2016-11-07 07:24:00
989001003072887	F	463	1.29	N	2016-11-04 10:20:00
989001005493358	F	374	0.62	N	2016-11-04 09:35:00
989001005493245	U	278	0.23	Y	2017-03-29 14:30:00
989001005493275	F	480	1.24	Y	2017-03-29 14:30:00
989001005493306	F	563	2.14	Y	2017-04-02 10:10:00
989001005493299	M	496	1.28	Y	2017-04-02 10:10:00
989001005493273	M	320	*	Y	2017-04-02 10:10:00
989001005493247	F	483	1.23	Y	2017-04-02 11:40:00
989001005493277	U	300	0.23	Y	2017-04-02 11:40:00
989001005493240	U	379	0.66	Y	2017-04-02 11:40:00
989001005493322	M	562	1.8	Y	2017-04-02 11:40:00
989001005493322	M	563	2.01	N	2017-04-05 13:00:00
989001005493298	M	409	0.11	Y	2017-04-02 12:45:00
989001005493298	M	409	0.64	N	2017-04-06 10:02:00
989001005493300	F	536	1.81	Y	2017-04-02 12:45:00
989001005493263	F	580	2.36	Y	2017-04-02 12:45:00
989001005493286	F	431	1.1	Y	2017-04-02 12:45:00
989001005493292	F	590	2.19	Y	2017-04-02 12:45:00
989001005493315	F	510	1.5	Y	2017-04-02 12:45:00
989001005493283	M	417	0.77	Y	2017-04-02 12:45:00
989001005493269	U	373	0.56	Y	2017-04-02 12:45:00
989001005493260	F	420	0.85	Y	2017-04-02 12:45:00
989001005493268	F	435	1.07	Y	2017-04-02 12:45:00
989001005493272	F	495	1.4	Y	2017-04-02 12:45:00
989001005493287	U	324	0.34	Y	2017-04-02 12:45:00
989001005493255	F	388	0.52	Y	2017-04-02 12:45:00
989001005493259	F	505	1.38	Y	2017-04-02 12:45:00
989001005493253	U	391	0.64	Y	2017-04-02 12:45:00
989001005493253	F	450	1.19	N	2017-06-16 06:43:00
989001005493238	M	579	2.39	Y	2017-04-02 12:45:00
989001005493290	M	443	0.99	Y	2017-04-02 12:45:00
989001005493294	F	446	1.03	Y	2017-04-02 12:45:00
989001005493293	F	524	1.93	Y	2017-04-02 12:45:00
989001005493242	F	391	0.8	Y	2017-04-02 12:45:00
989001005493289	F	500	1.42	Y	2017-04-02 12:45:00
989001005493323	M	565	1.94	Y	2017-04-02 12:45:00
989001005493241	F	475	1.46	Y	2017-04-02 12:45:00
989001005493241	F	475	1.39	N	2017-04-04 11:05:00
989001005493226	M	330	0.41	Y	2017-04-02 12:45:00
989001005493251	F	485	1.14	Y	2017-04-02 12:45:00
989001005493309	F	388	0.69	Y	2017-04-02 12:45:00
989001005493254	F	494	1.26	Y	2017-04-02 12:45:00
989001005493266	F	437	0.93	Y	2017-04-02 12:45:00
989001005493256	F	452	1.05	Y	2017-04-02 12:45:00
989001005493316	F	415	0.79	Y	2017-04-02 12:45:00
989001005493316	F	420	0.71	N	2017-06-22 07:56:00
989001005493313	M	598	2.14	Y	2017-04-02 12:45:00
989001005493227	F	446	1.07	Y	2017-04-02 12:45:00
989001005493408	F	498	1.14	Y	2017-04-02 12:45:00
989001005493374	M	418	0.91	Y	2017-04-02 12:45:00
989001005493409	F	476	1.2	Y	2017-04-02 12:45:00
989001005493279	U	246	0.13	Y	2017-04-03 09:30:00
989001005493249	U	237	0.16	Y	2017-04-03 09:30:00
989001005493305	F	381	0.63	Y	2017-04-03 09:30:00
989001005493317	M	578	2.16	Y	2017-04-03 10:45:00
989001005493261	M	276	0.12	Y	2017-04-03 10:45:00
989001005493295	M	560	1.82	Y	2017-04-03 10:45:00
989001005493282	U	294	0.3	Y	2017-04-03 12:45:00
989001005493282	F	361	0.54	N	2017-06-20 09:13:00
989001005493274	F	439	1.07	Y	2017-04-03 12:45:00
989001005493301	M	584	2.2	Y	2017-04-03 12:45:00
989001005493262	F	333	0.43	Y	2017-04-03 12:45:00
989001005493237	U	279	0.25	Y	2017-04-03 12:45:00
989001005493229	U	352	0.49	Y	2017-04-03 12:45:00
989001005493244	M	330	0.36	Y	2017-04-03 12:45:00
989001005493244	M	324	0.35	N	2017-04-05 08:05:00
989001005493232	M	377	0.62	Y	2017-04-03 12:45:00
989001005493308	F	461	1.09	Y	2017-04-03 12:45:00
989001005493308	F	460	0.91	N	2017-06-21 09:25:00
989001005493314	F	420	0.8	Y	2017-04-03 12:45:00
989001005493248	M	582	1.9	Y	2017-04-03 12:45:00
989001005493318	F	425	0.88	Y	2017-04-03 12:45:00
989001005493303	F	433	0.89	Y	2017-04-03 12:45:00
989001005493224	F	463	1.2	Y	2017-04-04 09:15:00
989001005493243	F	607	2.45	Y	2017-04-04 10:00:00
989001005493284	F	463	1.11	Y	2017-04-04 10:00:00
989001005493285	M	284	0.27	Y	2017-04-04 10:00:00
989001005493285	M	288	0.28	N	2017-04-05 09:30:00
989001005493246	F	442	1.02	Y	2017-04-04 11:05:00
989001005493311	U	243	0.16	Y	2017-04-04 11:05:00
989001005493311	F	320	0.26	N	2017-06-28 09:36:00
989001005493265	U	273	0.26	Y	2017-04-04 11:05:00
989001005493250	U	272	0.16	Y	2017-04-04 11:05:00
989001005493870	F	504	1.23	Y	2017-04-05 13:00:00
989001005493851	M	485	1.27	Y	2017-04-05 13:00:00
989001005493898	M	378	0.52	Y	2017-04-05 13:00:00
989001005493902	F	522	1.59	Y	2017-04-05 13:00:00
989001005493847	M	476	1.09	Y	2017-04-05 13:00:00
989001005493828	M	526	1.76	Y	2017-04-05 13:00:00
989001005493906	F	512	1.41	Y	2017-04-05 13:00:00
989001005493911	M	472	1.07	Y	2017-04-05 13:00:00
989001005493899	M	436	0.79	Y	2017-04-05 13:00:00
989001005493834	U	404	0.85	Y	2017-04-05 13:00:00
989001005493831	M	296	0.24	Y	2017-04-05 13:00:00
989001005493849	M	466	1.02	Y	2017-04-05 13:00:00
989001005493848	M	631	2.85	Y	2017-04-05 13:00:00
989001005493904	F	503	1.41	Y	2017-04-05 13:00:00
989001005493842	F	417	0.82	Y	2017-04-05 13:00:00
989001005493855	M	586	2.36	Y	2017-04-05 13:00:00
989001005493824	F	563	2.07	Y	2017-04-05 13:00:00
989001005493920	F	518	1.47	Y	2017-04-05 13:00:00
989001005493854	F	490	1.27	Y	2017-04-05 13:00:00
989001005493858	F	526	1.49	Y	2017-04-05 13:00:00
989001005493881	F	594	2.09	Y	2017-04-05 13:00:00
989001005493843	M	442	0.81	Y	2017-04-05 13:00:00
989001005493856	F	492	1.27	Y	2017-04-05 13:00:00
989001005493856	F	486	1.13	N	2017-06-21 09:25:00
989001005493903	F	640	2.88	Y	2017-04-05 13:00:00
989001005493836	F	519	1.67	Y	2017-04-05 13:00:00
989001005493872	M	495	1.46	Y	2017-04-05 13:00:00
989001005493873	M	526	1.58	Y	2017-04-05 13:00:00
989001005493864	M	522	1.5	Y	2017-04-05 13:00:00
989001005493252	F	507	1.42	Y	2017-04-05 13:00:00
989001005493270	F	532	1.77	Y	2017-04-05 13:00:00
989001005493296	F	515	1.48	Y	2017-04-05 13:00:00
989001005493302	F	424	0.71	Y	2017-04-05 13:00:00
989001005493320	M	535	1.46	Y	2017-04-05 13:00:00
989001005493236	M	495	1.02	Y	2017-04-05 13:00:00
989001003072819	F	465	1.02	Y	2017-04-05 13:00:00
989001005493291	F	412	0.77	Y	2017-04-05 08:05:00
989001005493278	F	540	2.02	Y	2017-04-05 08:05:00
989001005493312	M	302	0.29	Y	2017-04-05 08:05:00
989001005493264	M	527	1.51	Y	2017-04-05 08:05:00
989001005493235	F	560	2.14	Y	2017-04-05 08:05:00
989001005493297	F	460	1.11	Y	2017-04-05 08:05:00
989001005493280	U	292	0.25	Y	2017-04-05 08:05:00
989001003072455	F	362	0.61	Y	2017-04-05 08:05:00
989001005493258	M	599	2.35	Y	2017-04-05 09:30:00
989001005493267	M	365	0.55	Y	2017-04-05 09:30:00
989001005493231	U	262	0.2	Y	2017-04-05 09:30:00
989001005493234	F	361	0.6	Y	2017-04-05 09:30:00
989001005493239	F	445	1.09	Y	2017-04-05 09:30:00
989001005493228	M	621	3.02	Y	2017-04-05 09:30:00
989001005493319	F	430	0.98	Y	2017-04-05 09:30:00
989001005493233	U	306	0.28	Y	2017-04-05 09:30:00
989001005493310	U	559	2.12	Y	2017-04-05 09:30:00
989001005493230	F	318	0.43	Y	2017-04-05 09:30:00
989001005493271	F	475	1.25	Y	2017-04-05 11:45:00
989001005493288	F	338	0.43	Y	2017-04-05 13:15:00
989001005493257	F	427	0.89	Y	2017-04-05 13:15:00
989001005493225	F	396	0.69	Y	2017-04-05 13:15:00
989001005493901	U	271	0.22	Y	2017-04-06 10:02:00
989001005493910	F	421	0.87	Y	2017-04-06 10:02:00
989001005493825	F	351	0.57	Y	2017-04-06 10:02:00
989001005493838	F	376	0.65	Y	2017-04-06 10:02:00
989001005493879	M	479	1.37	Y	2017-04-06 10:02:00
989001005493860	F	521	1.58	Y	2017-04-06 10:02:00
989001005493883	U	279	0.16	Y	2017-04-06 09:21:00
989001005493882	M	466	1.21	Y	2017-04-06 09:21:00
989001005493895	F	284	0.25	Y	2017-04-06 09:21:00
989001005493496	F	414	0.8	Y	2017-04-06 09:21:00
989001003072814	F	620	3.06	Y	2017-04-06 09:21:00
989001005493921	F	324	0.41	Y	2017-04-06 08:45:00
989001005493839	F	414	0.84	Y	2017-04-06 08:45:00
989001005493865	F	373	0.58	Y	2017-04-06 08:45:00
989001005493508	U	269	0.19	Y	2017-04-06 09:15:00
989001005493474	U	243	0.17	Y	2017-04-06 09:15:00
989001005493449	U	233	0.13	Y	2017-04-06 09:15:00
989001005493479	U	199	*	Y	2017-04-06 07:25:00
989001005493493	F	434	0.67	Y	2017-04-06 07:25:00
989001005493511	F	386	0.41	Y	2017-04-06 07:25:00
989001005493485	F	460	1.08	Y	2017-04-06 07:25:00
989001005493515	F	421	0.7	Y	2017-04-06 07:25:00
989001005493505	F	436	*	Y	2017-04-06 07:25:00
989001005493446	M	275	0.24	Y	2017-04-06 08:40:00
989001005493514	U	278	0.19	Y	2017-04-06 08:40:00
989001005494093	M	519	1.28	Y	2017-06-13 09:22:00
989001005494032	F	502	1.62	Y	2017-06-14 09:00:00
989001005494068	F	388	0.66	Y	2017-06-14 09:00:00
989001005493428	F	475	1.12	Y	2017-06-14 09:00:00
989001005494069	U	343	0.47	Y	2017-06-14 09:00:00
989001005494078	U	168	0.05	Y	2017-06-15 07:40:00
989001005494056	F	293	0.27	Y	2017-06-15 07:40:00
989001005494113	F	444	1.03	Y	2017-06-15 07:40:00
989001005494031	F	530	1.65	Y	2017-06-15 08:23:00
989001005494031	F	540	1.68	N	2017-06-21 09:25:00
989001005494041	F	371	0.61	Y	2017-06-15 08:23:00
989001005494104	F	480	1.27	Y	2017-06-15 08:23:00
*	U	129	*	N	2017-06-15 08:23:00
989001005494089	F	476	1.41	Y	2017-06-16 08:00:00
989001005494040	F	470	1.16	Y	2017-06-16 08:00:00
989001005494088	F	519	1.68	Y	2017-06-16 07:37:00
989001005494091	F	438	0.82	Y	2017-06-16 06:43:00
989001005494036	F	435	1.09	Y	2017-06-16 06:43:00
989001005494043	F	529	1.53	Y	2017-06-16 06:43:00
989001005494038	F	374	0.67	Y	2017-06-16 06:26:00
989001005494100	F	537	1.76	Y	2017-06-16 06:26:00
989001005494100	F	536	1.78	N	2017-06-21 08:26:00
989001005493738	F	489	1.51	Y	2017-06-20 08:10:00
989001005494053	F	483	1.56	Y	2017-06-20 08:22:00
989001005494057	F	517	1.59	Y	2017-06-20 08:22:00
*	U	85	*	N	2017-06-20 09:00:00
*	F	529	1.65	N	2017-06-21 11:15:00
*	U	95	*	N	2017-06-27 08:05:00
*	U	107	0.02	N	2017-06-28 09:36:00
*	U	86	*	N	2017-06-28 09:36:00
*	U	109	0.01	N	2017-06-28 09:36:00
*	U	118	0.01	N	2017-06-28 09:36:00
*	U	92	*	N	2017-06-28 08:00:00
*	U	95	*	N	2017-06-28 09:00:00
*	U	120	0.01	N	2017-06-30 08:41:00
*	U	102	*	N	2017-06-30 11:11:00
*	U	95	*	N	2017-07-01 08:52:00
*	U	104	*	N	2017-07-01 08:52:00
*	U	98	*	N	2017-07-02 07:57:00
*	U	111	*	N	2017-07-02 09:00:00
*	U	123	*	N	2017-07-02 08:36:00
989001005494106	F	490	1.47	Y	2017-06-21 09:25:00
989001005494103	F	403	0.88	Y	2017-06-21 09:25:00
989001005494092	F	433	0.95	Y	2017-06-21 09:25:00
989001005494081	F	483	1.39	Y	2017-06-21 09:25:00
989001005494034	F	460	1.26	Y	2017-06-21 09:25:00
989001005494042	M	425	0.72	Y	2017-06-21 09:25:00
989001005494039	F	553	2.11	Y	2017-06-21 11:15:00
989001005494061	F	544	1.96	Y	2017-06-21 11:15:00
989001005494102	F	319	0.39	Y	2017-06-21 11:15:00
989001005494117	F	539	2.23	Y	2017-06-21 11:15:00
989001005494084	F	448	1.05	Y	2017-06-21 11:15:00
989001005494077	F	413	0.81	Y	2017-06-21 11:15:00
989001005493407	M	476	1.09	Y	2017-06-21 09:25:00
989001005493790	F	337	0.44	Y	2017-06-22 09:30:00
989001005493728	F	470	1.27	Y	2017-06-22 09:30:00
989001005493728	F	476	1.27	N	2017-07-02 09:00:00
989001005493778	U	394	0.71	Y	2017-06-22 09:30:00
989001005493742	F	350	0.56	Y	2017-06-22 09:30:00
989001005493752	F	473	1.2	Y	2017-06-22 10:17:00
989001005493804	U	151	0.02	Y	2017-06-22 10:17:00
989001005494044	F	468	1.22	Y	2017-06-22 08:50:00
989001005494049	F	356	0.52	Y	2017-06-22 08:20:00
989001005494118	F	555	0.78	Y	2017-06-22 09:33:00
989001005494108	F	490	0.93	Y	2017-06-22 09:33:00
989001005494070	F	423	0.94	Y	2017-06-22 09:33:00
989001005494028	F	388	0.72	Y	2017-06-22 09:33:00
989001005494028	F	389	0.72	N	2017-06-28 09:49:00
989001005494074	U	195	0.08	Y	2017-06-22 09:33:00
989001005494076	F	457	1.2	Y	2017-06-22 09:33:00
989001005494029	F	312	0.34	Y	2017-06-22 09:33:00
989001005494051	F	386	0.68	Y	2017-06-22 09:33:00
989001005494071	F	396	0.76	Y	2017-06-22 09:33:00
989001003072801	F	511	1.27	Y	2017-06-22 09:33:00
989001005493810	M	340	0.43	Y	2017-06-23 06:17:00
989001005493800	F	490	1.5	Y	2017-06-23 07:08:00
989001005494090	F	295	0.26	Y	2017-06-23 07:50:00
989001005494095	F	381	0.68	Y	2017-06-23 08:30:00
989001005493783	F	419	0.88	Y	2017-06-27 08:05:00
989001005493766	U	115	0.05	Y	2017-06-27 08:05:00
989001005493787	F	397	0.78	Y	2017-06-27 09:19:00
989001005494115	F	352	0.4	Y	2017-06-28 09:36:00
989001005494122	F	349	0.37	Y	2017-06-28 09:36:00
989001005494119	U	162	0.04	Y	2017-06-28 09:36:00
989001005493792	F	390	0.75	Y	2017-06-28 08:00:00
989001005493751	F	350	0.53	Y	2017-06-28 08:00:00
989001005493802	U	113	*	Y	2017-06-28 08:00:00
989001005493796	F	493	1.3	Y	2017-06-28 09:00:00
989001005493809	F	472	1.25	Y	2017-06-28 09:00:00
989001005493809	F	474	1.23	N	2017-06-29 09:21:00
989001005493817	F	324	0.38	Y	2017-06-28 09:00:00
989001005493805	F	364	0.67	Y	2017-06-28 09:49:00
989001005493788	F	299	0.33	Y	2017-06-28 09:49:00
989001005493793	F	422	1.07	Y	2017-06-28 09:49:00
989001005493731	F	470	1.26	Y	2017-06-28 09:49:00
989001005493729	F	554	2.08	Y	2017-06-28 09:49:00
989001005493803	U	138	0.03	Y	2017-06-28 09:49:00
989001005493486	F	473	1.07	Y	2017-06-28 09:49:00
989001005493775	F	433	1.11	Y	2017-06-29 10:15:00
989001005493791	F	435	0.9	Y	2017-06-29 07:29:00
989001005493771	M	325	0.27	Y	2017-06-29 07:29:00
989001005494037	F	462	1.09	Y	2017-06-30 10:53:00
989001005494064	U	135	0.03	Y	2017-07-01 08:52:00
989001005494067	F	475	0.95	Y	2017-07-01 08:52:00
989001005494060	F	330	0.38	Y	2017-07-01 08:52:00
989001005494101	F	355	0.53	Y	2017-07-01 08:52:00
989001005494052	F	358	0.49	Y	2017-07-01 09:38:00
989001005494058	F	370	0.77	Y	2017-07-02 07:57:00
989001005494085	F	473	1.24	Y	2017-07-02 07:57:00
989001005493454	F	550	1.21	Y	2017-07-02 10:17:00
989 0010 0549 4050	F	426	0.91	Y	2017-10-11 08:40:00
989 0010 0549 4062	F	380	0.67	Y	2017-10-11 08:40:00
989 0010 0549 4099	F	480	1.48	Y	2017-10-11 09:30:00
989 0010 0549 4073	F	369	0.57	Y	2017-10-11 09:30:00
989 0010 0549 4111	F	389	0.66	Y	2017-10-11 09:30:00
989 0010 0549 4048	U	163	0.05	Y	2017-10-11 10:25:00
989 0010 0307 2505	F	540	1.53	N	2017-10-12 08:20:00
989 0010 0549 4055	F	475	1.33	Y	2017-10-12 08:20:00
989 0010 0549 4083	F	239	0.15	Y	2017-10-12 08:20:00
989 0010 0549 4107	F	394	0.75	Y	2017-10-12 08:20:00
989 0010 0549 4047	F	340	0.47	Y	2017-10-12 08:20:00
989 0010 0549 4025	F	420	1.07	Y	2017-10-12 08:20:00
989 0010 0549 4030	F	388	0.71	Y	2017-10-12 08:20:00
989 0010 0549 4024	F	394	0.75	Y	2017-10-12 08:20:00
*	U	83	*	*	2017-10-12 09:02:00
989 0010 0549 3545	F	468	1.2	Y	2017-10-12 09:35:00
989 0010 0549 4046	U	435	0.98	Y	2017-10-12 09:35:00
989 0010 0549 3610	F	402	0.75	Y	2017-10-12 09:35:00
989 0010 0549 3609	F	465	1.25	Y	2017-10-12 09:35:00
989 0010 0549 3565	F	475	1.13	Y	2017-10-12 09:35:00
989 0010 0549 4076	F	500	1.47	N	2017-10-12 12:50:00
989 0010 0549 3603	F	365	0.62	Y	2017-10-12 12:50:00
989 0010 0549 3613	F	384	0.6	Y	2017-10-12 11:49:00
*	U	150	*	N	2017-10-12 11:49:00
989 0010 0549 3527	F	510	1.42	Y	2017-10-12 10:33:00
989 0010 0549 4058	F	445	1.2	N	2017-10-12 11:00:00
989 0010 0549 3586	U	295	0.27	Y	2017-10-12 11:00:00
989 0010 0549 3546	M	565	2	Y	2017-10-12 11:00:00
989 0010 0307 2937	F	615	2.85	N	2017-10-13 09:37:00
989 0010 0549 3533	F	415	0.9	Y	2017-10-13 09:37:00
989 0010 0549 3604	F	438	1.04	Y	2017-10-13 09:37:00
989 0010 0549 3541	F	406	0.84	Y	2017-10-13 09:37:00
989 0010 0549 3615	F	374	0.61	Y	2017-10-13 09:37:00
989 0010 0549 3542	F	415	0.81	Y	2017-10-13 11:52:00
989 0010 0549 3614	F	346	0.48	Y	2017-10-13 13:18:00
989 0010 0549 3562	F	601	2.49	Y	2017-10-14 08:31:00
989 0010 0549 3563	M	493	1.22	Y	2017-10-14 08:31:00
989 0010 0549 3543	F	480	1.36	Y	2017-10-14 08:31:00
989 0010 0549 4037	F	490	1.33	N	2017-10-14 08:31:00
989 0010 0549 3525	F	468	1.25	Y	2017-10-14 08:31:00
989 0010 0549 3568	F	481	0.78	Y	2017-10-14 08:31:00
989 0010 0549 3571	M	558	1.99	Y	2017-10-14 08:31:00
989 0010 0549 3550	F	544	1.97	Y	2017-10-14 08:31:00
989 0010 0549 3871	F	510	1.26	N	2017-10-14 10:00:00
989 0010 0549 3914	M	421	1.16	N	2017-10-14 10:00:00
989 0010 0549 3572	F	445	1.04	Y	2017-10-14 10:31:00
989 0010 0549 3607	F	527	1.58	Y	2017-10-14 11:43:00
989 0010 0549 3581	F	395	0.79	Y	2017-10-14 11:43:00
989 0010 0549 3569	F	380	0.5	Y	2017-10-14 12:16:00
989 0010 0549 3582	F	332	0.32	N	2017-10-14 13:30:00
989 0010 0549 3594	F	363	0.5	Y	2017-10-15 08:39:00
989 0010 0549 3555	M	529	1.9	Y	2017-10-15 09:39:00
989 0010 0549 3557	F	226	0.94	Y	2017-10-15 09:39:00
989 0010 0549 3623	F	490	1.42	Y	2017-10-15 09:39:00
989 0010 0307 3073	F	440	0.93	N	2017-10-15 09:39:00
989 0010 0549 3622	M	490	1.35	Y	2017-10-15 09:39:00
989 0010 0549 3567	F	354	0.51	Y	2017-10-15 09:39:00
989 0010 0549 3544	F	432	0.98	Y	2017-10-15 10:29:00
989 0010 0549 3529	F	337	0.61	Y	2017-10-15 12:10:00
989 0010 0549 3531	F	452	1.1	Y	2017-10-15 12:10:00
989 0010 0549 3618	F	386	1.69	Y	2017-10-15 12:10:00
989 0010 0549 3601	F	420	0.85	Y	2017-10-15 14:03:00
989 0010 0549 3526	F	565	2.44	Y	2017-10-15 14:03:00
989 0010 0549 3593	U	163	0.06	Y	2017-10-15 14:42:00
989 0010 0549 3566	U	315	0.43	Y	2017-10-15 14:42:00
989 0010 0549 3554	U	303	0.36	Y	2017-10-15 14:42:00
989 0010 0549 3561	F	545	1.89	Y	2017-10-16 09:00:00
989 0010 0549 3547	F	395	0.72	Y	2017-10-16 09:00:00
989 0010 0549 4062	F	381	0.67	N	2017-10-16 09:35:00
989 0010 0549 3619	F	365	0.58	Y	2017-10-16 10:21:00
989 0010 0549 3617	U	275	0.25	Y	2017-10-16 11:40:00
989 0010 0549 3616	F	470	1.25	Y	2017-10-16 11:40:00
989 0010 0307 3019	F	578	2.08	N	2017-10-16 11:40:00
989 0010 0549 3539	F	403	0.75	Y	2017-10-16 11:40:00
989 0010 0549 3534	U	182	0.06	Y	2017-10-16
989 0010 0549 3260	F	530	1.97	N	2017-10-17 08:51:00
989 0010 0549 3556	F	477	1.33	Y	2017-10-17 08:51:00
989 0010 0549 3578	F	341	0.49	Y	2017-10-17 09:42:00
989 0010 0549 3590	F	382	0.65	Y	2017-10-17 09:42:00
989 0010 0549 3861	F	517	1.55	N	2017-10-17 09:42:00
989 0010 0549 3575	F	404	0.85	Y	2017-10-17 09:42:00
989 0010 0549 3524	F	339	0.55	Y	2017-10-17 09:42:00
989 0010 0549 3537	M	470	1.3	Y	2017-10-17 09:42:00
989 0010 0307 3016	F	430	1.04	N	2017-10-17 10:44:00
989 0010 0549 3576	F	395	0.77	Y	2017-10-17 10:44:00
989 0010 0549 3579	F	329	0.38	Y	2017-10-17 10:44:00
989 0010 0549 3588	M	440	1.02	Y	2017-10-17 10:44:00
989 0010 0549 3548	F	432	1.09	Y	2017-10-17 10:44:00
989 0010 0549 3620	F	409	0.81	Y	2017-10-24 09:06:00
989 0010 0307 2836	M	635	3.15	N	2017-10-24 09:58:00
989 0010 0549 3600	M	528	1.81	Y	2017-10-24 09:58:00
989 0010 0307 3028	M	525	1.75	N	2017-10-24 11:20:00
989 0010 0549 3611	F	340	0.47	Y	2017-10-24 11:41:00
989 0010 0549 3528	U	185	0.09	Y	2017-10-24 11:41:00
989 0010 0549 3621	F	379	0.64	Y	2017-10-24 11:41:00
989 0010 0549 3783	F	476	1.25	N	2017-10-24 13:09:00
989 0010 0549 3551	U	162	0.02	Y	2017-10-24 13:09:00
989 0010 0549 3564	U	185	0.07	Y	2017-10-24 13:09:00
989 0010 0549 3583	F	443	1.07	Y	2017-10-24 13:09:00
989 0010 0307 2621	F	543	1.95	N	2017-10-25 08:40:00
989 0010 0549 3559	F	427	0.9	Y	2017-10-25 08:40:00
989 0010 0549 3570	F	359	0.57	Y	2017-10-25 09:29:00
989 0010 0549 3599	F	373	0.66	Y	2017-10-25 09:29:00
989 0010 0549 3587	M	470	1.35	Y	2017-10-25 09:29:00
989 0010 0549 4065	F	352	0.59	Y	2017-10-25 10:16:00
989 0010 0549 4027	F	460	1.16	Y	2017-10-25 11:31:00
989 0010 0549 3558	U	300	0.37	Y	2017-10-25 11:31:00
989 0010 0549 4080	F	380	0.5	Y	2017-10-25 12:06:00
989 0010 0549 3789	M	423	0.89	Y	2017-10-25 12:06:00
989 0010 0549 3756	F	307	0.36	Y	2017-10-25 12:06:00
989 0010 0549 3755	U	296	0.09	Y	2017-10-25 12:06:00
989 0010 0549 3818	F	374	0.64	Y	2017-10-25 12:06:00
989 0010 0549 3767	U	276	0.25	Y	2017-10-25 12:06:00
989 0010 0549 4115	M	420	0.91	N	2017-10-25 14:03:00
989 0010 0549 3750	U	207	0.1	Y	2017-10-25 14:03:00
989 0010 0549 3794	U	175	0.08	Y	2017-10-25 14:03:00
989 0010 0549 4102	F	402	0.7	N	2017-10-26 08:24:00
989 0010 0549 3811	M	310	0.38	Y	2017-10-26 08:24:00
989 0010 0307 2581	F	509	1.62	N	2017-10-26 09:05:00
989 0010 0549 3776	F	440	0.98	Y	2017-10-26 09:05:00
989 0010 0549 3748	M	425	0.9	Y	2017-10-26 09:05:00
989 0010 0549 3758	F	433	1.06	Y	2017-10-26 09:57:00
989 0010 0549 3732	F	385	0.67	Y	2017-10-26 09:57:00
989 0010 0549 4046	F	442	1.01	N	2017-10-26 10:38:00
989 0010 0549 3733	F	350	0.51	Y	2017-10-26 10:38:00
989 0010 0549 3786	U	275	0.22	Y	2017-10-26 10:38:00
989 0010 0549 3815	F	384	0.66	Y	2017-10-26 10:38:00
989 0010 0549 3795	M	555	2	Y	2017-10-26 11:10:00
989 0010 0549 3782	F	384	0.52	Y	2017-10-26 11:10:00
989 0010 0549 3762	F	386	0.6	Y	2017-10-26 11:10:00
989 0010 0549 3727	F	385	0.8	Y	2017-10-31 08:59:00
989 0010 0549 3780	F	386	0.71	Y	2017-10-31 10:08:00
989 0010 0549 3813	M	420	0.87	Y	2017-10-31 10:08:00
989 0010 0549 3785	F	403	0.79	Y	2017-10-31 10:08:00
989 0010 0549 3744	F	520	1.63	Y	2017-10-31 10:08:00
989 0010 0549 3807	M	460	1.13	Y	2017-10-31 10:08:00
989 0010 0549 3749	F	455	1.19	Y	2017-10-31 10:08:00
989 0010 0549 3760	F	327	0.42	Y	2017-10-31 11:14:00
989 0010 0549 3774	F	350	0.55	Y	2017-10-31 11:14:00
989 0010 0549 3799	F	369	0.67	Y	2017-10-31 11:14:00
989 0010 0549 3725	F	392	0.75	Y	2017-10-31 11:14:00
989 0010 0549 3798	U	274	0.24	Y	2017-10-31 12:53:00
989 0010 0549 3768	F	370	0.6	Y	2017-10-31 12:53:00
989 0010 0549 4052	M	415	0.9	N	2017-10-31 12:53:00
989 0010 0549 3754	U	206	0.09	Y	2017-10-31 12:53:00
989 0010 0549 4042	M	462	1.22	N	2017-10-31 12:53:00
989 0010 0549 3801	F	322	0.38	Y	2017-10-31 12:53:00
989 0010 0549 3819	U	212	0.11	Y	2017-10-31 13:50:00
989 0010 0549 3746	F	392	0.72	Y	2017-10-31 13:50:00
989 0010 0549 3735	F	286	0.28	Y	2017-10-31 13:50:00
989 0010 0549 3812	F	318	0.38	Y	2017-10-31 13:50:00
*	U	96	*	*	2017-10-31 14:45:00
989 0010 0549 3821	F	363	0.52	Y	2017-11-01 09:15:00
989 0010 0307 3005	F	443	1.09	N	2017-11-01 10:00:00
989 0010 0549 3769	F	417	0.93	Y	2017-11-01 10:00:00
989 0010 0549 3808	F	446	1.14	Y	2017-11-01 12:00:00
989 0010 0549 3777	F	380	0.66	Y	2017-11-01 12:47:00
*	U	94	*	N	2017-11-02 09:12:00
989 0010 0549 3759	F	505	1.56	Y	2017-11-02 09:32:00
989 0010 0549 3814	M	439	1.04	Y	2017-11-02 09:32:00
989 0010 0549 3765	F	513	1.51	Y	2017-11-02 10:14:00
989 0010 0549 3734	F	406	0.74	Y	2017-11-02 10:14:00
989 0010 0549 3730	F	402	0.72	Y	2017-11-02 10:14:00
989 0010 0549 3823	M	438	1.19	Y	2017-11-02 10:14:00
989 0010 0549 4052	M	416	0.91	N	2017-11-02 11:10:00
989 0010 0549 3757	U	170	0.05	Y	2017-11-02 11:10:00
989 0010 0549 3748	F	389	0.68	Y	2017-11-02 11:10:00
989 0010 0307 2752	F	514	1.46	N	2017-11-07 08:34:00
*	U	90	*	N	2017-11-07 09:05:00
989 0010 0549 3763	U	259	0.21	Y	2017-11-07 09:05:00
989 0010 0549 3799	F	375	0.65	N	2017-11-07 10:05:00
989 0010 0549 3761	F	369	0.62	Y	2017-11-07 10:45:00
989 0010 0549 3781	M	383	0.71	Y	2017-11-07 10:45:00
989 0010 0549 4049	M	440	1.1	N	2017-11-08 09:00:00
989 0010 0549 3315	F	535	1.9	N	2017-11-08 09:40:00
