# Supplementary material for: Population dynamics of threatened Lahontan cutthroat trout in Summit Lake, Nevada
Source: Sci Rep. 2020 Jun 8;10:9184. doi: 10.1038/s41598-020-65992-0 (PMC7280232; doi:10.1038/s41598-020-65992-0)
Supplement: Supplementary file 2 — Supplementary Dataset S2. [file 41598_2020_65992_MOESM2_ESM.xlsx]

## Sheet: Notes
Supplementary Dataset S2. Hook and line capture data.
Article title: Population dynamics of threatened Lahontan cutthroat trout in Summit Lake, Nevada
Journal name: Scientific Reports
Authors: James B. Simmons, Teresa Campbell, Christopher L. Jerde, Sudeep Chandra, William Cowan, Zeb Hogan, Jessica Saenz, Kevin Shoemaker
Affiliation and e-mail address of the corresponding author: University of Nevada Reno, jamessimmons@nevada.unr.edu
*Data not collected or recorded.

## Sheet: Data
PIT	Sex	FL (mm)	Weight (kg)	New Tag	Location	Date/Time
900118001564725	M	640	*	Y	S. lake by paleo, snow creek bay	2015-03-05 17:15:00
989001003072279	M	552	2.12	Y	Snow Creek Bay	2015-04-04 15:02:00
989001003072235	M	479	1.3	Y	Snow Creek Bay	2015-04-04 15:02:00
989001003072250	M	633	3.22	Y	Snow Creek Bay	2015-04-04 15:02:00
900118001562678	U	595	2.45	Y	Snow Creek Bay	2015-03-27 14:10:00
989001005494120	F	501	1.59	Y	GPS: 11T0328035 4597147	2017-06-30
