# Supplementary material for: Population dynamics of threatened Lahontan cutthroat trout in Summit Lake, Nevada
Source: Sci Rep. 2020 Jun 8;10:9184. doi: 10.1038/s41598-020-65992-0 (PMC7280232; doi:10.1038/s41598-020-65992-0)
Supplement: Supplementary file 3 — Supplementary Dataset S3. [file 41598_2020_65992_MOESM3_ESM.xlsx]

## Sheet: Notes
Supplementary Dataset S3. Trap net set data.
Article title: Population dynamics of threatened Lahontan cutthroat trout in Summit Lake, Nevada
Journal name: Scientific Reports
Authors: James B. Simmons, Teresa Campbell, Christopher L. Jerde, Sudeep Chandra, William Cowan, Zeb Hogan, Jessica Saenz, Kevin Shoemaker
Affiliation and e-mail address of the corresponding author: University of Nevada Reno, jamessimmons@nevada.unr.edu
*Data not collected or recorded.
**GPS coordinates are North American Datum of 1983 (NAD 83).

## Sheet: Data
GPS coordinates** or Location	Zone	Mesh size (inches)	Trap Depth (m)	Set Date/Time	Pull Date/Time
HeatherGpsGarminWaypoint 16	*	*	1.524	2015-03-04 17:15:00	2015-03-05 18:20:00
Near boat dock	1	*	1.524	2015-03-10 11:00:00	2015-03-10 13:50:00
By boat dock	1	*	1.524	2015-03-11 10:00:00	2015-03-11 14:30:00
Boat dock	1	*	1.524	2015-03-12 09:30:00	2015-03-12 12:00:00
West of boat dock	1	*	1.524	2015-03-18 10:27:00	2015-03-18 15:50:00
Across Mahogany Bay from dock	1	*	*	2015-03-19 10:20:00	2015-03-19 14:30:00
East of boat dock	1	*	1.524	2015-03-27 10:00:00	2015-03-27 15:05:00
20 m left of dock	1	*	1.524	2015-03-28 09:05:00	2015-03-28 12:45:00
11T0327561 4599307	1	*	*	2015-03-28 16:15:00	2015-03-29 09:00:00
East of boat dock	1	*	1.524	2015-04-03 12:10:00	2015-04-03 15:00:00
11T0328541 4598195	2	*	*	2015-04-04 10:40:00	2015-04-04 15:16:00
*	2	*	2.4384	2015-04-06 16:15:00	2015-04-07 09:45:00
*	2	*	3.3528	2015-04-07 10:48:00	2015-04-08 13:15:00
*	2	*	3.048	2015-04-09 07:50:00	2015-04-09 12:30:00
11T0328546 4598195	2	*	*	2015-04-10 13:25:00	2015-04-11 09:30:00
*	1	*	*	2015-04-10 13:40:00	2015-04-11 11:00:00
11T0327596 4599154	1	*	*	2015-04-11 14:30:00	2015-04-12 09:25:00
11T0328546 4598195	2	*	*	2015-04-11 14:50:00	2015-04-12 10:50:00
Mahogany Bay "Boat Dock 2015"	1	*	3.048	2015-04-15 14:37:00	2015-04-15 16:10:00
11T0327670 4599202	1	*	1.2192	2015-04-17 15:00:00	2015-04-18 09:00:00
11T0328535 4598158	2	*	1.8288	2015-04-17 15:20:00	2015-04-18 10:15:00
11T0328533 4598157	2	*	*	2015-04-18 14:54:00	2015-04-19 08:45:00
11T0327249 4598860	1	*	*	2015-04-18 15:42:00	2015-04-19 09:50:00
11T0327582 4596285	4	*	2.4384	2015-04-19 09:39:00	2015-04-19 14:20:00
11T0327577 4599530	1	*	1.524	2015-04-19 10:37:00	2015-04-19 15:10:00
11T0327577 4599530	1	*	1.524	2015-04-20 06:45:00	2015-04-20 14:15:00
11T0327182 4598577	1	*	2.4384	2015-04-20 07:00:00	2015-04-20 14:44:00
11T0327577 4599530	1	*	1.524	2015-04-20 14:15:00	2015-04-21 08:40:00
11T0327178 4598579	1	*	2.4384	2015-04-20 14:44:00	2015-04-21 09:20:00
11T0327577 4599530	1	*	2.4384	2015-04-21 09:11:00	2015-04-21 13:55:00
11T0327861 4596358	4	*	7.62	2015-04-21 09:40:00	2015-04-21 14:35:00
11T0327861 4596358	4	*	7.62	2015-04-21 14:35:00	2015-04-22 09:15:00
11T0328224 4596224	4	*	7.0104	2015-04-22 09:05:00	2015-04-22 14:00:00
11T0327861 4596358	4	*	7.62	2015-04-22 09:15:00	2015-04-22 14:30:00
11T0328224 4596224	4	*	7.0104	2015-04-22 14:00:00	2015-04-23 14:25:00
11T0327861 4596358	4	*	7.62	2015-04-22 14:30:00	2015-04-23 14:58:00
11T0327891 4598311	2	*	1.2192	2015-04-25 09:10:00	2015-04-26 08:10:00
11T0328060 4596751	4	*	1.8288	2015-04-25 09:38:00	2015-04-26 09:45:00
11T0327992 4598464	2	*	1.2192	2015-04-27 14:00:00	2015-04-28 14:50:00
11T0327656 4598354	2	*	1.8288	2015-04-28 14:40:00	2015-04-29 13:49:00
11T0327992 4598464	2	*	1.2192	2015-04-28 14:50:00	2015-04-29 14:16:00
11T0328207 4598189	2	*	2.4384	2015-04-29 13:30:00	2015-04-30 13:40:00
11T0327656 4598354	2	*	1.8288	2015-04-29 13:50:00	2015-04-30 13:38:00
11T0328520 4598589	2	*	1.524	2015-04-29 15:00:00	2015-04-30 14:30:00
11T0328470 4596400	4	*	1.2192	2015-05-01 15:46:00	2015-05-02 08:30:00
11T0327363 4599421	1	*	1.8288	2015-05-01 16:04:00	2015-05-02 09:30:00
11T0327860 4596487	4	*	3.3528	2015-05-02 09:10:00	2015-05-03 08:00:00
11T0327449 4599110	1	*	2.1336	2015-05-02 10:15:00	2015-05-03 09:50:00
11T0327640 4598732	1	*	2.4384	2015-05-02 10:49:00	2015-05-03 09:00:00
11T0328060 4596882	4	*	3.048	2015-05-03 08:52:00	2015-05-04 07:35:00
11T0328060 4596882	3	*	3.048	2015-05-03 08:52:00	2015-05-04 07:35:00
11T0327237 4598802	1	*	2.4384	2015-05-03 10:34:00	2015-05-04 08:05:00
11T0327604 4599167	1	*	2.1336	2015-05-09 09:00:00	2015-05-10 08:00:00
11T0327238 4598800	1	*	2.1336	2015-05-09 09:15:00	2015-05-10 10:07:00
11T0327287 4597743	3	*	2.1336	2015-05-09 09:30:00	2015-05-10 10:40:00
11T0327365 4599428	1	*	1.524	2015-05-10 09:59:00	2015-05-11 08:00:00
11T0328689 4598307	2	*	2.1336	2015-05-10 10:30:00	2015-05-11 06:50:00
11T0327318 4597240	3	*	1.524	2015-05-10 11:10:00	2015-05-11 07:20:00
11T0327583 4599515	1	*	1.2192	2015-05-15 11:38:00	2015-05-16 10:30:00
11T0328117 4598006	3	*	2.1336	2015-05-17 09:02:00	2015-05-18 07:45:00
11T0328455 4598121	2	*	2.1336	2015-05-17 09:15:00	2015-05-18 08:10:00
11T0327370 4599416	1	*	1.524	2015-05-17 09:35:00	2015-05-18 09:02:00
11T0327370 4597297	3	*	2.4384	2015-05-18 08:00:00	2015-05-19 08:38:00
11T0328537 4598602	2	*	1.8288	2015-05-18 08:45:00	2015-05-19 09:00:00
11T0327578 4599525	1	*	1.2192	2015-05-18 09:45:00	2015-05-19 09:40:00
11T0327249 4598860	1	*	*	2015-05-19 09:21:00	2015-05-20 11:28:00
11T0327596 4599154	1	*	2.4384	2015-05-19 09:29:00	2015-05-20 09:40:00
11T0327368 4599421	1	*	1.524	2015-05-19 10:27:00	2015-05-20 10:25:00
11T0327718 4599262	1	*	0.9144	2015-05-20 09:20:00	2015-05-21 07:57:00
11T0327379 4599245	1	*	*	2015-05-20 10:14:00	2015-05-21 08:40:00
11T0327564 4599416	1	*	2.1336	2015-05-20 11:13:00	2015-05-21 08:16:00
11T0327635 4598740	1	*	*	2015-05-20 11:38:00	2015-05-21 09:00:00
11T0328503 4598194	2	*	*	2015-10-05 17:00:00	2015-10-06 10:34:00
11T0327824 4596424	4	*	*	2015-10-05 17:15:00	2015-10-06 11:30:00
11T0328503 4598194	2	*	*	2015-10-06 10:40:00	2015-10-06 17:35:00
11T0327824 4596424	4	*	*	2015-10-06 11:40:00	2015-10-07 10:30:00
11T0327589 4598865	1	*	*	2015-10-06 16:52:00	2015-10-07 09:35:00
11T0328160 4597564	3	*	*	2015-10-06 17:00:00	2015-10-07 10:20:00
11T0327574 4597416	3	*	*	2015-10-06 17:13:00	2015-10-07 10:40:00
11T0328503 4598194	2	*	*	2015-10-06 17:40:00	2015-10-07 11:25:00
11T0327544 4599147	1	*	*	2015-10-07 10:30:00	2015-10-08 08:15:00
11T0327507 4597278	3	*	*	2015-10-07 11:15:00	2015-10-08 09:15:00
11T0328278 4596213	4	*	*	2015-10-07 11:50:00	2015-10-08 08:15:00
11T0328426 4598192	2	*	*	2015-10-07 12:12:00	2015-10-08 09:10:00
11T0328000 4597131	3	*	*	2015-10-07 12:15:00	2015-10-08 08:57:00
11T0327576 4598953	1	*	*	2015-10-13 15:10:00	2015-10-14 08:50:00
11T0327295 4598557	1	*	*	2015-10-13 15:25:00	2015-10-14 09:40:00
11T0328143 4598279	2	*	*	2015-10-13 15:36:00	2015-10-14 10:06:00
11T0327984 4596767	4	*	*	2015-10-13 16:08:00	2015-10-14 11:15:00
11T0327777 4596486	4	*	*	2015-10-13 16:20:00	2015-10-14 12:15:00
11T0327521 4599083	1	*	*	2015-10-14 09:30:00	2015-10-15 09:30:00
11T0327578 4598497	1	*	*	2015-10-14 09:55:00	2015-10-15 10:35:00
11T0328533 4598276	2	*	*	2015-10-14 10:45:00	2015-10-15 08:35:00
11T0328366 4596772	4	*	*	2015-10-14 11:58:00	2015-10-15 12:20:00
11T0328357 4596633	4	*	*	2015-10-14 12:48:00	2015-10-15 11:37:00
11T0328270 4598654	2	*	*	2015-10-15 08:27:00	2015-10-16 08:00:00
11T0328144 4598243	2	*	*	2015-10-15 09:19:00	2015-10-16 08:55:00
11T0327491 4599175	1	*	*	2015-10-15 10:25:00	2015-10-16 09:47:00
11T0327476 4598842	1	*	*	2015-10-15 11:25:00	2015-10-16 14:30:00
11T0328393 4596571	4	*	*	2015-10-15 12:55:00	2015-10-16 16:15:00
11T0328370 4596500	4	*	*	2015-10-15 14:06:00	2015-10-16 15:35:00
11T0328482 4598210	2	*	2.4384	2015-10-16 08:51:00	2015-10-17 08:50:00
11T0328205 4597555	3	*	3.3528	2015-10-16 09:35:00	2015-10-17 10:57:00
11T0327622 4597503	3	*	1.8288	2015-10-16 10:45:00	2015-10-17 10:10:00
11T0327593 4599019	1	*	3.048	2015-10-16 15:05:00	2015-10-17 14:41:00
11T0328318 4596402	4	*	8.2296	2015-10-16 16:04:00	2015-10-17 11:50:00
11T0327563 4598445	1	*	6.096	2015-10-16 17:07:00	2015-10-17 15:35:00
11T0327649 4598938	1	*	2.4384	2015-10-17 09:56:00	2015-10-18 11:15:00
11T0327460 4597825	1	*	4.8768	2015-10-17 10:23:00	2015-10-18 12:30:00
11T0328052 4597256	3	*	4.8768	2015-10-17 11:36:00	2015-10-18 09:35:00
11T0327868 4596428	4	*	9.4488	2015-10-17 12:15:00	2015-10-18 08:09:00
11T0327516 4598916	1	*	3.9624	2015-10-17 15:26:00	2015-10-18 08:55:00
11T0328150 4598460	2	*	3.3528	2015-10-17 16:18:00	2015-10-18 10:21:00
11T0328342 4596650	4	*	4.8768	2015-10-18 08:40:00	2015-10-19 08:08:00
11T0328120 4597758	3	*	7.0104	2015-10-18 09:29:00	2015-10-19 08:45:00
11T0327938 4596884	3	*	5.1816	2015-10-18 09:52:00	2015-10-19 08:30:00
11T0328306 4598179	2	*	2.7432	2015-10-18 11:04:00	2015-10-19 09:10:00
11T0327589 4598720	1	*	3.048	2015-10-18 12:20:00	2015-10-19 10:45:00
11T0327656 4598899	1	*	2.4384	2015-10-18 13:00:00	2015-10-19 10:00:00
11T0328089 4596283	4	*	4.572	2015-10-19 08:15:00	2015-10-20 08:10:00
11T0328204 4597499	3	*	5.7912	2015-10-19 08:40:00	2015-10-20 10:00:00
11T0328562 4598269	2	*	2.1336	2015-10-19 09:00:00	2015-10-19 15:30:00
11T0328426 4598183	2	*	2.4384	2015-10-19 09:40:00	2015-10-20 11:00:00
11T0327513 4599130	1	*	2.7432	2015-10-19 10:00:00	2015-10-20 13:50:00
11T0328134 4596430	4	*	4.2672	2015-10-19 14:30:00	2015-10-20 09:00:00
11T0328143 4598467	2	*	3.6576	2015-10-19 16:15:00	2015-10-20 13:00:00
11T0328390 4596403	4	*	2.7432	2015-10-20 08:48:00	2015-10-21 09:00:00
11T0328002 4596677	4	*	2.1336	2015-10-20 09:38:00	2015-10-21 10:15:00
11T0327768 4596521	4	*	10.3632	2015-10-20 10:42:00	2015-10-21 10:25:00
11T0328466 4598437	2	*	1.8288	2015-10-20 11:52:00	2015-10-21 11:35:00
11T0327538 4597084	3	*	2.7432	2015-10-20 13:30:00	2015-10-21 13:30:00
11T0327488 4599213	1	*	2.1336	2015-10-20 14:25:00	2015-10-21 14:35:00
11T0328363 4596667	4	*	4.8768	2015-10-21 10:02:00	2015-10-21 16:00:00
11T0327748 4596430	4	*	5.7912	2015-10-21 11:00:00	2015-10-22 08:00:00
11T0328496 4598202	2	*	2.4384	2015-10-21 12:23:00	2015-10-22 09:05:00
11T0327523 4599240	1	*	2.1336	2015-10-21 16:26:00	2015-10-22 09:45:00
11T0328417 4596429	4	*	2.7432	2015-10-26 14:25:00	2015-10-27 08:20:00
11T0327932 4596418	4	*	9.144	2015-10-26 14:37:00	2015-10-27 09:13:00
11T0327623 4596319	4	*	3.048	2015-10-26 15:02:00	2015-10-27 09:45:00
11T0327601 4597087	3	*	4.2672	2015-10-26 15:43:00	2015-10-27 10:35:00
11T0328494 4598414	2	*	1.8288	2015-10-26 16:00:00	2015-10-27 13:10:00
11T0327521 4599200	1	*	2.1336	2015-10-26 16:15:00	2015-10-27 11:25:00
11T0328270 4596377	4	*	4.2672	2015-10-27 09:04:00	2015-10-28 08:05:00
11T0328040 4598047	3	*	3.3528	2015-10-27 09:32:00	2015-10-28 08:55:00
11T0327416 4598039	3	*	3.6576	2015-10-27 10:23:00	2015-10-28 09:25:00
11T0327670 4598914	1	*	2.1336	2015-10-27 11:05:00	2015-10-28 10:15:00
11T0327985 4596861	3	*	3.3528	2015-10-27 12:10:00	2015-10-28 11:15:00
11T0328401 4598200	2	*	2.7432	2015-10-27 13:25:00	2015-10-28 11:30:00
11T0328047 4596446	4	*	1.8288	2015-10-28 08:43:00	2015-10-28 13:00:00
11T0328370 4598505	2	*	2.1336	2015-10-28 09:19:00	2015-10-28 13:25:00
11T0328359 4596577	4	*	6.096	2015-11-02 16:05:00	2015-11-03 10:17:00
11T0328006 4596720	4	*	3.048	2015-11-02 16:18:00	2015-11-03 11:15:00
11T0327607 4597258	3	*	1.8288	2015-11-02 16:30:00	2015-11-03 11:50:00
11T0328334 4598166	2	*	2.7432	2015-11-02 16:45:00	2015-11-03 13:20:00
11T0327491 4599227	1	*	2.1336	2015-11-02 17:00:00	2015-11-03 13:50:00
11T0328571 4598269	2	*	1.8288	2015-11-03 10:00:00	2015-11-04 09:10:00
11T0328280 4596242	4	*	6.7056	2015-11-03 11:05:00	2015-11-04 10:05:00
11T0328200 4597484	3	*	4.572	2015-11-03 11:35:00	2015-11-04 10:45:00
11T0327814 4597456	3	*	9.144	2015-11-03 12:18:00	2015-11-04 11:35:00
11T0328409 4598188	2	*	2.4384	2015-11-03 13:35:00	2015-11-04 09:45:00
11T0327532 4599118	1	*	2.4384	2015-11-03 14:00:00	2015-11-04 12:25:00
11T0328571 4598269	2	*	1.8288	2015-11-04 09:15:00	2015-11-05 09:00:00
11T0328479 4598373	2	*	2.4384	2015-11-04 09:50:00	2015-11-05 09:35:00
11T0328402 4596429	4	*	3.9624	2015-11-04 10:35:00	2015-11-05 10:24:00
11T0328203 4597608	3	*	7.0104	2015-11-04 11:25:00	2015-11-05 11:45:00
11T0327786 4596514	4	*	9.7536	2015-11-04 12:00:00	2015-11-05 13:10:00
11T0327520 4598412	1	*	6.4008	2015-11-04 12:40:00	2015-11-05 14:00:00
11T0327468 4597809	3	*	4.572	2015-11-05 09:21:00	2015-11-06 09:02:00
11T0328555 4598357	2	*	1.8288	2015-11-05 10:10:00	2015-11-05 14:45:00
11T0328177 4596418	4	*	3.6576	2015-11-05 11:36:00	2015-11-05 15:10:00
11T0327547 4597294	3	*	4.2672	2015-11-05 12:02:00	2015-11-06 09:45:00
11T0327903 4598228	2	*	6.096	2015-11-05 13:42:00	2015-11-06 11:10:00
11T0327268 4598562	1	*	3.3528	2015-11-05 14:30:00	2015-11-06 13:00:00
11T0328411 4598321	2	*	2.7432	2015-11-05 14:57:00	2015-11-06 12:10:00
11T0328347 4596643	4	*	5.4864	2015-11-05 15:33:00	2015-11-06 10:26:00
11T0327492 4599284	1	*	1.8288	2015-11-06 09:30:00	2015-11-07 09:05:00
11T0327702 4596826	4	*	10.0584	2015-11-06 10:20:00	2015-11-07 09:38:00
11T0328330 4596391	4	*	7.3152	2015-11-06 10:55:00	2015-11-07 10:16:00
11T0328114 4598287	2	*	4.2672	2015-11-06 11:51:00	2015-11-07 11:15:00
11T0328502 4598232	2	*	2.4384	2015-11-06 12:45:00	2015-11-07 12:17:00
11T0327535 4598879	1	*	3.6576	2015-11-06 13:19:00	2015-11-07 12:45:00
11T0327781 4598287	2	*	2.4384	2015-11-07 09:25:00	2015-11-08 08:55:00
11T0328006 4597138	3	*	9.7536	2015-11-07 10:05:00	2015-11-08 09:50:00
11T0328092 4596413	4	*	8.8392	2015-11-07 10:50:00	2015-11-08 11:25:00
11T0327848 4596430	4	*	8.2296	2015-11-07 12:00:00	2015-11-08 12:21:00
11T0328299 4598210	2	*	2.7432	2015-11-07 12:30:00	2015-11-08 14:05:00
11T0327449 4598725	1	*	5.4864	2015-11-07 13:44:00	2015-11-08 15:10:00
11T0328028 4598293	2	*	3.3528	2015-11-08 09:41:00	2015-11-09 08:58:00
11T0327589 4598316	3	*	2.7432	2015-11-08 10:42:00	2015-11-09 09:05:00
11T0328166 4596319	4	*	9.4488	2015-11-08 12:12:00	2015-11-09 09:26:00
11T0327586 4597859	3	*	4.572	2015-11-08 12:39:00	2015-11-09 10:10:00
11T0328411 4598429	2	*	2.4384	2015-11-08 14:53:00	2015-11-09 10:55:00
11T0327532 4599182	1	*	2.7432	2015-11-08 15:55:00	2015-11-09 11:25:00
11T0328119 4597532	3	.5 in	9.7536	2016-04-05 12:26:00	2016-04-06 16:17:00
11T0327526 4599300	1	.5 in	1.8288	2016-04-05 12:51:00	2016-04-06 09:40:00
11T0328452 4598175	2	1 in	2.4384	2016-04-05 13:08:00	2016-04-06 14:50:00
11T0327520 4597076	3	1 in	1.2192	2016-04-05 13:30:00	2016-04-06 16:49:00
11T0328440 4596420	4	.5 in	1.8288	2016-04-05 13:49:00	2016-04-06 17:30:00
11T0327502 4599114	1	.5 in	1.524	2016-04-06 14:43:00	2016-04-07 08:45:00
11T0328692 4598333	2	1 in	1.2192	2016-04-06 16:07:00	2016-04-07 09:50:00
11T0327559 4597753	3	.5 in	2.4384	2016-04-06 16:40:00	2016-04-07 11:00:00
11T0328064 4596799	3	1 in	1.8288	2016-04-06 17:21:00	2016-04-07 15:13:00
11T0327984 4596445	4	.5 in	1.8288	2016-04-06 18:41:00	2016-04-07 16:00:00
11T0327376 4598679	1	.5 in	1.8288	2016-04-07 09:36:00	2016-04-08 08:41:00
11T0327570 4598840	1	1 in	3.048	2016-04-07 10:47:00	2016-04-07 13:20:00
11T0328311 4596613	4	1 in	2.4384	2016-04-07 15:51:00	2016-04-08 09:22:00
11T0327712 4598907	1	1 in	1.8288	2016-04-11 10:30:00	2016-04-11 15:17:00
11T0327585 4599191	1	1 in	2.1336	2016-04-11 16:37:00	2016-04-12 09:20:00
11T0327704 4598200	3	.5 in	4.8768	2016-04-11 17:07:00	2016-04-12 10:50:00
11T0328535 4598551	2	1 in	1.2192	2016-04-11 17:22:00	2016-04-12 11:30:00
11T0327464 4597280	3	.5 in	3.3528	2016-04-11 17:38:00	2016-04-12 14:27:00
11T0328249 4596428	4	.5 in	1.2192	2016-04-11 17:53:00	2016-04-12 14:50:00
11T0327351 4598805	1	1 in	2.4384	2016-04-12 10:43:00	2016-04-13 08:50:00
11T0327509 4598551	1	.5 in	6.4008	2016-04-12 11:15:00	2016-04-13 09:25:00
11T0328368 4598119	2	1 in	2.4384	2016-04-12 12:21:00	2016-04-13 10:21:00
11T0327596 4596992	3	.5 in	1.8288	2016-04-12 14:41:00	2016-04-13 11:10:00
11T0328365 4596626	4	.5 in	3.9624	2016-04-12 15:07:00	2016-04-13 11:55:00
11T0327563 4598650	1	1 in	3.9624	2016-04-13 09:20:00	2016-04-14 09:07:00
11T0328052 4597264	3	.5 in	4.8768	2016-04-13 10:11:00	2016-04-14 11:38:00
11T0328519 4598224	2	1 in	2.4384	2016-04-13 11:00:00	2016-04-14 15:00:00
11T0327460 4597900	3	.5 in	1.524	2016-04-13 11:43:00	2016-04-14 16:00:00
11T0328093 4596513	4	.5 in	1.2192	2016-04-13 12:37:00	2016-04-14 12:30:00
11T0327434 4599214	1	1 in	1.8288	2016-04-14 11:18:00	2016-04-15 08:30:00
11T0327899 4596401	4	.5 in	8.5344	2016-04-14 12:16:00	2016-04-15 09:30:00
11T0327556 4599165	1	1 in	2.7432	2016-05-31 16:05:00	2016-06-01 10:42:00
11T0327825 4596403	4	.5 in	3.048	2016-05-31 16:27:00	2016-06-01 15:03:00
11T0328432 4598162	2	1 in	2.4384	2016-05-31 17:11:00	2016-06-01 11:45:00
11T0328494 4598530	2	.5 in.	1.524	2016-05-31 17:27:00	2016-06-01 12:25:00
11T0327460 4597295	3	.5 in	3.6576	2016-05-31 17:56:00	2016-06-01 14:23:00
11T0328167 4596509	4	.5 in	1.2192	2016-06-01 11:01:00	2016-06-02 10:03:00
11T0327346 4598813	1	1 in	2.1336	2016-06-01 11:33:00	2016-06-02 08:40:00
11T0328158 4597354	3	*	3.9624	2016-06-01 11:40:00	2016-06-02 13:00:00
11T0328241 4598206	2	1 in	2.7432	2016-06-01 12:17:00	2016-06-02 10:33:00
11T0328671 4598352	2	.5 in	1.524	2016-06-01 13:07:00	2016-06-02 11:02:00
11T0327623 4598465	1	*	2.1336	2016-06-01 13:55:00	2016-06-02 11:00:00
11T0327280 4598271	3	.5 in	1.2192	2016-06-01 14:00:00	2016-06-02 11:30:00
11T0327574 4599352	1	.5 in	1.8288	2016-06-01 14:23:00	2016-06-02 09:30:00
11T0327995 4596979	3	.5 in	3.6576	2016-06-01 14:54:00	2016-06-02 13:08:00
11T0328125 4596262	4	0.5	2.7432	2016-06-01 15:44:00	2016-06-02 10:36:00
11T0327658 4598843	1	.5 in	2.7432	2016-06-02 10:00:00	2016-06-03 09:15:00
11T0328438 4596419	4	.5 in	1.524	2016-06-02 10:28:00	2016-06-03 08:45:00
11T0328288 4598793	2	.5 in	1.524	2016-06-02 12:00:00	2016-06-03 10:15:00
11T0327432 4597823	3	.5 in	4.2672	2016-06-02 12:10:00	2016-06-03 09:16:00
11T0327594 4598651	1	1 in	3.6576	2016-06-06 16:45:00	2016-06-07 07:35:00
*	1	.5 in	1.8288	2016-06-06 16:57:00	2016-06-07 08:15:00
11T0328535 4598188	2	1 in	2.1336	2016-06-06 17:24:00	2016-06-07 09:03:00
11T0328582 4598379	2	*	1.2192	2016-06-06 17:48:00	2016-06-07 09:32:00
11T0328395 4598563	2	.5 in	1.2192	2016-06-06 17:59:00	2016-06-07 09:58:00
11T0328380 4596666	4	.5 in	5.7912	2016-06-06 18:20:00	2016-06-07 09:05:00
11T0328082 4596701	4	.5 in	1.524	2016-06-06 18:25:00	2016-06-07 10:38:00
11T0327873 4596473	4	.5 in	9.7536	2016-06-06 18:30:00	2016-06-07 10:15:00
11T0327406 4597833	3	.5 in	3.048	2016-06-06 18:57:00	2016-06-07 11:28:00
11T0327664 4599020	1	1 in	2.4384	2016-06-07 08:10:00	2016-06-08 07:15:00
11T0327666 4596692	4	old net	4.572	2016-06-07 08:43:00	2016-06-08 09:12:00
11T0327451 4598916	1	*	2.4384	2016-06-07 08:44:00	2016-06-08 07:53:00
11T0328330 4598096	2	1 in	2.1336	2016-06-07 09:22:00	2016-06-08 08:20:00
11T0328568 4598206	2	.5 in	1.524	2016-06-07 09:51:00	2016-06-08 08:42:00
11T0328438 4596388	4	.5 in	2.1336	2016-06-07 10:00:00	2016-06-08 10:20:00
11T0328079 4598359	2	.5 in	1.8288	2016-06-07 10:14:00	2016-06-08 09:12:00
11T0327998 4596907	3	.5 in	3.048	2016-06-07 11:01:00	2016-06-08 11:40:00
11T0327921 4596571	4	.5 in	3.6576	2016-06-07 11:05:00	2016-06-08 10:09:00
11T0327454 4597666	3	.5 in	1.2192	2016-06-07 11:43:00	2016-06-08 11:40:00
11T0327573 4599255	1	1 in	2.1336	2016-06-08 07:40:00	2016-06-09 07:16:00
11T0328219 4598188	2	1 in	2.7432	2016-06-08 08:32:00	2016-06-09 07:28:00
11T0328302 4596660	4	.5 in	*	2016-06-08 11:14:00	2016-06-09 08:20:00
11T0328114 4597984	3	*	1.8288	2016-06-08 11:56:00	2016-06-09 07:55:00
11T0327564 4599391	1	1 in	1.2192	2016-06-13 14:00:00	2016-06-14 06:41:00
11T0327375 4599400	1	1 in	1.524	2016-06-13 14:13:00	2016-06-14 07:13:00
11T0327925 4596323	4	.5 in	8.2296	2016-06-13 14:26:00	2016-06-14 07:12:00
11T0328025 4596877	4	.5 in	3.9624	2016-06-13 14:50:00	2016-06-14 07:46:00
11T0328291 4598120	2	.5 in	2.4384	2016-06-13 15:01:00	2016-06-14 07:48:00
11T0328257 4597490	3	.5 in	3.048	2016-06-13 15:17:00	2016-06-14 09:00:00
11T0328445 4598138	2	.5 in	2.4384	2016-06-13 15:19:00	2016-06-14 08:30:00
11T0328531 4598192	2	.5 in.	2.1336	2016-06-13 15:33:00	2016-06-14 08:57:00
11T0327698 4596432	4	.5 in	4.572	2016-06-13 15:43:00	2016-06-14 08:34:00
11T0328132 4597909	3	*	2.1336	2016-06-13 16:15:00	2016-06-14 09:36:00
11T0327593 4599109	1	1 in	2.4384	2016-06-14 07:05:00	2016-06-15 06:41:00
11T0328349 4596741	4	.5 in	4.8768	2016-06-14 07:30:00	2016-06-15 07:30:00
11T0327594 4598645	1	1 in	3.048	2016-06-14 07:38:00	2016-06-15 07:05:00
11T0328693 4598333	2	.5 in	1.524	2016-06-14 08:01:00	2016-06-15 07:43:00
11T0327987 4596616	4	.5 in	2.1336	2016-06-14 08:30:00	2016-06-15 07:58:00
11T0327820 4598344	2	.5 in	1.8288	2016-06-14 08:47:00	2016-06-15 08:32:00
11T0327436 4597305	3	.5 in	3.048	2016-06-14 08:50:00	2016-06-15 08:15:00
11T0328160 4598683	2	.5 in	2.7432	2016-06-14 09:14:00	2016-06-15 09:04:00
11T0327307 4598178	3	.5 in	3.9624	2016-06-14 09:30:00	2016-06-15 09:30:00
11T0328196 4597724	3	.5 in	3.048	2016-06-14 09:45:00	2016-06-15 09:05:00
11T0327266 4598779	1	1 in	2.1336	2016-06-15 06:55:00	2016-06-16 06:34:00
11T0328208 4596194	4	.5 in	3.6576	2016-06-15 07:50:00	2016-06-16 07:00:00
11T0327887 4597178	3	.5 in	11.5824	2016-06-15 08:55:00	2016-06-16 07:30:00
11T0328075 4598370	2	.5 in	2.7432	2016-06-15 09:39:00	2016-06-16 06:58:00
11T0327689 4598863	1	.5 in	2.7432	2016-06-20 14:30:00	2016-06-21 07:20:00
11T0327261 4598798	1	1 in	2.1336	2016-06-20 14:40:00	2016-06-21 07:55:00
11T0327898 4596385	4	.5 in	6.7056	2016-06-20 14:57:00	2016-06-21 08:30:00
11T0328473 4598127	2	1 in	1.8288	2016-06-20 15:00:00	2016-06-21 08:23:00
11T0327987 4598557	2	.5 in	1.8288	2016-06-20 15:15:00	2016-06-21 09:02:00
11T0327695 4596421	4	.5 in	2.1336	2016-06-20 15:22:00	2016-06-21 08:06:00
11T0328295 4598121	2	.5 in	2.4384	2016-06-20 15:45:00	2016-06-21 09:45:00
11T0328091 4597300	3	.5 in	4.2672	2016-06-20 15:47:00	2016-06-21 07:23:00
11T0327905 4596547	4	old net	2.4384	2016-06-20 16:26:00	2016-06-21 07:45:00
11T0327627 4597737	3	.5 in	6.4008	2016-06-20 16:45:00	2016-06-21 06:47:00
11T0327539 4597492	3	.5 in	3.048	2016-06-21 07:14:00	2016-06-22 07:05:00
11T0328232 4597679	3	.5 in	5.7912	2016-06-21 07:37:00	2016-06-22 06:40:00
11T0327596 4598622	1	.5 in	2.7432	2016-06-21 07:50:00	2016-06-22 07:51:00
11T0328377 4596676	4	old net	4.2672	2016-06-21 07:57:00	2016-06-22 09:00:00
11T0327499 4599020	1	1 in	3.3528	2016-06-21 08:17:00	2016-06-22 08:20:00
11T0328655 4598272	2	1 in	1.524	2016-06-21 08:55:00	2016-06-22 08:56:00
11T0328401 4598555	2	.5 in	2.1336	2016-06-21 09:30:00	2016-06-22 09:23:00
11T0328160 4598176	2	.5 in	2.7432	2016-06-21 10:06:00	2016-06-22 10:10:00
11T0327715 4596452	4	.5 in	7.0104	2016-06-21 10:07:00	2016-06-22 08:09:00
11T0327843 4596475	4	.5 in	8.8392	2016-06-21 10:26:00	2016-06-22 08:03:00
11T0327868 4596380	4	.5 in	8.5344	2016-06-22 08:32:00	2016-06-23 08:00:00
11T0327876 4596436	4	.5 in	8.2296	2016-06-22 08:47:00	2016-06-23 08:20:00
11T0328533 4598190	2	.5 in	*	2016-06-22 10:05:00	2016-06-23 07:22:00
11T0327468 4599251	1	.5 in	*	2016-06-22 10:40:00	2016-06-23 06:50:00
11T0328393 4598412	2	.5 in	2.1336	2016-10-17 18:04:00	2016-10-18 15:00:00
11T0327508 4599052	1	.5 in	2.1336	2016-10-17 18:19:00	2016-10-18 15:38:00
11T0328425 4596442	4	.5 in	2.1336	2016-10-18 14:15:00	2016-10-19 10:20:00
11T0327937 4596408	4	1 in	8.8392	2016-10-18 14:28:00	2016-10-19 11:07:00
11T0327595 4597075	3	.5 in	3.3528	2016-10-18 14:42:00	2016-10-19 11:45:00
11T0328247 4598267	2	.5 in	2.4384	2016-10-18 15:27:00	2016-10-19 13:50:00
11T0327622 4598970	1	.5 in	2.4384	2016-10-18 16:22:00	2016-10-19 15:30:00
11T0328335 4596590	4	.5 in	4.2672	2016-10-19 10:58:00	2016-10-20 10:45:00
11T0328045 4596339	4	1 in	8.5344	2016-10-19 11:33:00	2016-10-20 11:05:00
11T0328231 4597527	3	.5 in	3.9624	2016-10-19 12:40:00	2016-10-20 12:03:00
11T0328171 4598396	2	.5 in	3.3528	2016-10-19 14:43:00	2016-10-20 14:00:00
11T0327509 4599092	1	.5 in	2.1336	2016-10-19 16:24:00	2016-10-20 14:49:00
11T0328252 4596387	4	.5 in	3.3528	2016-10-20 10:58:00	2016-10-21 11:09:00
11T0327821 4596512	4	1 in	6.7056	2016-10-20 11:52:00	2016-10-21 12:15:00
11T0327778 4598288	3	.5 in	2.4384	2016-10-20 12:45:00	2016-10-21 13:15:00
11T0328190 4598573	2	.5 in	2.7432	2016-10-20 14:36:00	2016-10-21 16:35:00
11T0327545 4598671	1	.5 in	5.4864	2016-10-20 15:30:00	2016-10-21 15:51:00
11T0328327 4596324	4	.5 in	6.7056	2016-10-21 12:00:00	2016-10-22 11:24:00
11T0327768 4596457	4	1 in.	7.3152	2016-10-21 13:04:00	2016-10-22 13:03:00
11T0327577 4597758	3	.5 in	1.8288	2016-10-21 14:40:00	2016-10-22 14:01:00
11T0327614 4598871	1	1 in	2.7432	2016-10-21 15:10:00	2016-10-22 08:00:00
11T0327526 4599053	1	.5 in	2.7432	2016-10-21 15:20:00	2016-10-22 08:40:00
11T0327284 4598472	1	*	3.9624	2016-10-21 15:42:00	2016-10-22 09:14:00
11T0328307 4598198	2	*	2.4384	2016-10-21 15:50:00	2016-10-22 09:35:00
11T0328189 4598409	2	.5 in	3.3528	2016-10-21 16:00:00	2016-10-22 09:44:00
11T0327911 4596638	4	*	8.5344	2016-10-21 16:27:00	2016-10-22 11:08:00
*	3	.5 in	6.7056	2016-10-21 17:21:00	2016-10-22 12:28:00
11T0327622 4598982	1	1 in	2.4384	2016-10-22 08:35:00	2016-10-23 07:40:00
11T0328441 4598370	2	.5 in	2.4384	2016-10-22 10:57:00	2016-10-23 08:10:00
11T0327710 4596629	4	.5 in.	6.4008	2016-10-22 11:24:00	2016-10-23 10:05:00
11T0328251 4596227	4	.5 in	7.62	2016-10-22 12:30:00	2016-10-23 09:45:00
11T0328091 4597862	3	.5 in	2.7432	2016-10-22 12:55:00	2016-10-23 12:15:00
11T0327555 4598654	1	1 in	3.9624	2016-10-22 13:27:00	2016-10-23 11:07:00
11T0328155 4598268	2	.5 in	*	2016-10-22 14:26:00	2016-10-23 13:20:00
11T0327925 4598282	3	.5 in.	4.2672	2016-10-23 13:06:00	2016-10-24 07:30:00
11T0328050 4598218	3	.5 in	3.6576	2016-10-23 14:00:00	2016-10-24 07:55:00
11T0330623 4601296	4	.5 in	7.0104	2016-11-01 10:27:00	2016-11-02 09:37:00
11T0328142 4597748	3	.5 in	5.1816	2016-11-01 10:41:00	2016-11-02 10:00:00
11T0328327 4598241	2	.5 in	2.4384	2016-11-01 11:04:00	2016-11-02 10:23:00
11T0327524 4597953	3	.5 in	6.096	2016-11-01 11:09:00	2016-11-02 11:15:00
11T0327556 4598610	1	.5 in	3.3528	2016-11-01 11:27:00	2016-11-02 12:05:00
11T0328401 4596565	4	.5 in	3.9624	2016-11-02 09:47:00	2016-11-03 09:07:00
11T0328036 4597092	3	.5 in	4.572	2016-11-02 10:12:00	2016-11-03 09:50:00
11T0328136 4598529	2	.5 in	3.048	2016-11-02 11:01:00	2016-11-03 10:32:00
11T0327576 4597328	3	.5 in	4.572	2016-11-02 11:56:00	2016-11-03 11:23:00
11T0327294 4598542	1	.5 in	3.9624	2016-11-02 12:18:00	2016-11-03 11:47:00
11T0328125 4596468	4	.5 in	5.4864	2016-11-03 09:40:00	2016-11-04 08:53:00
11T0328060 4597953	3	.5 in	2.4384	2016-11-03 10:21:00	2016-11-04 09:35:00
11T0328390 4598277	2	.5 in	2.4384	2016-11-03 11:09:00	2016-11-04 10:20:00
11T0327672 4598275	3	.5 in	1.8288	2016-11-03 11:35:00	2016-11-04 11:13:00
11T0327557 4599031	1	.5 in	2.7432	2016-11-03 12:24:00	2016-11-04 11:35:00
11T0327800 4596771	4	.5 in	10.0584	2016-11-04 09:24:00	2016-11-05 08:52:00
11T0328106 4597340	3	.5 in	5.4864	2016-11-04 10:10:00	2016-11-05 09:31:00
11T0328251 4598505	2	.5 in	2.1336	2016-11-04 11:00:00	2016-11-05 10:15:00
11T0327476 4597829	3	.5 in	4.8768	2016-11-04 11:23:00	2016-11-05 09:54:00
11T0327590 4598876	1	.5 in	2.7432	2016-11-04 12:11:00	2016-11-05 11:15:00
11T0328044 4596830	4	.5 in	3.6576	2016-11-05 09:23:00	2016-11-06 08:05:00
11T0327626 4597043	3	.5 in	3.3528	2016-11-05 09:45:00	2016-11-06 08:42:00
11T0328042 4598069	3	.5 in	2.4384	2016-11-05 10:07:00	2016-11-06 10:52:00
11T0328185 4598291	2	.5 in	2.1336	2016-11-05 11:01:00	2016-11-06 09:56:00
11T0327444 4598755	1	.5 in	4.572	2016-11-05 11:41:00	2016-11-06 09:26:00
11T0328393 4598455	2	.5 in	1.8288	2016-11-06 10:43:00	2016-11-07 07:14:00
11T0327982 4598288	2	.5 in	3.048	2016-11-06 11:30:00	2016-11-07 07:24:00
11T0327742 4598902	1	.5 in	1.524	2017-03-29 10:46:00	2017-03-29 14:30:00
11T0328305 4598152	2	.5 in	2.4384	2017-03-29 10:55:00	2017-03-29 14:25:00
11T0327995 4596620	4	old net	2.4384	2017-04-01 15:50:00	2017-04-02 08:25:00
11T0328035 4597001	3	.5 in	5.4864	2017-04-01 16:07:00	2017-04-02 09:40:00
11T0327415 4597581	3	.5 in	1.2192	2017-04-01 16:26:00	2017-04-02 10:10:00
11T0328445 4598141	2	1 in	2.4384	2017-04-01 16:55:00	2017-04-02 11:40:00
11T0327366 4599424	1	1 in	1.2192	2017-04-01 17:11:00	2017-04-02 12:45:00
11T0328427 4596616	4	.5 in	3.6576	2017-04-02 09:27:00	2017-04-03 09:30:00
11T0327903 4596343	4	.5 in	5.1816	2017-04-02 09:56:00	2017-04-03 09:04:00
11T0327442 4597708	3	.5 in	0.6096	2017-04-02 11:10:00	2017-04-03 10:45:00
11T0328671 4598291	2	1 in	1.524	2017-04-02 12:39:00	2017-04-03 12:45:00
11T0327590 4599157	1	1 in	2.4384	2017-04-02 15:34:00	2017-04-03 14:30:00
11T0327950 4596451	4	.5 in	9.7536	2017-04-03 09:23:00	2017-04-04 08:10:00
11T0327415 4597840	3	.5 in	4.572	2017-04-03 10:23:00	2017-04-04 08:38:00
11T0328534 4598187	2	.5 in	2.4384	2017-04-03 11:29:00	2017-04-04 09:15:00
11T0328416 4598559	2	1 in.	2.1336	2017-04-03 14:12:00	2017-04-04 10:00:00
11T0327358 4598846	1	1 in	2.1336	2017-04-03 15:05:00	2017-04-04 11:05:00
11T0328445 4596395	4	.5 in	2.1336	2017-04-04 08:30:00	2017-04-05 08:05:00
11T0327590 4596926	3	.5 in	1.524	2017-04-04 09:05:00	2017-04-05 09:30:00
11T0328074 4598370	2	.5 in	1.8288	2017-04-04 09:50:00	2017-04-05 11:45:00
11T0327560 4599420	1	1 in	1.524	2017-04-04 10:56:00	2017-04-05 13:00:00
11T0327268 4598785	1	1 in	1.8288	2017-04-04 11:53:00	2017-04-05 13:15:00
11T0327690 4596362	4	.5 in	2.7432	2017-04-05 09:26:00	2017-04-06 07:25:00
11T0328228 4598224	2	.5 in	1.524	2017-04-05 10:44:00	2017-04-06 10:02:00
11T0328446 4598132	2	.5 in	2.1336	2017-04-05 11:00:00	2017-04-06 10:48:00
11T0328303 4596549	4	.5 in	2.1336	2017-04-05 11:30:00	2017-04-06 08:15:00
11T0327573 4598627	1	.5 in	2.4384	2017-04-05 11:45:00	2017-04-06 09:21:00
11T0327558 4599143	1	.5 in	2.4384	2017-04-05 11:57:00	2017-04-06 08:45:00
11T0327482 4599121	1	.5 in	2.4384	2017-04-05 12:15:00	2017-04-06 08:24:00
11T0328105 4598018	3	.5 in	1.2192	2017-04-05 12:20:00	2017-04-06 08:40:00
11T0328247 4594534	3	.5 in	2.7432	2017-04-05 15:48:00	2017-04-06 09:15:00
11T0328060 4593752	3	.5 in	3.6576	2017-04-05 16:09:00	2017-04-06 09:55:00
11T0327910 4596453	4	.5 in	9.144	2017-06-12 14:25:00	2017-06-13 07:58:00
11T0328425 4596619	4	.5 in	3.3528	2017-06-12 14:49:00	2017-06-13 08:22:00
11T0327372 4597827	3	.5 in	4.2672	2017-06-12 15:21:00	2017-06-13 08:39:00
11T0328546 4598200	2	1 in	3.048	2017-06-12 15:33:00	2017-06-13 09:00:00
11T0327569 4599441	1	1 in	1.8288	2017-06-12 15:48:00	2017-06-13 09:22:00
11T0328074 4597174	3	.5 in	5.4864	2017-06-13 08:14:00	2017-06-14 07:50:00
11T0327999 4596610	4	.5 in	2.1336	2017-06-13 08:33:00	2017-06-14 08:05:00
11T0328175 4597785	3	.5 in	3.048	2017-06-13 08:53:00	2017-06-14 08:36:00
11T0328679 4598299	2	1 in	2.1336	2017-06-13 09:15:00	2017-06-14 09:00:00
11T0327711 4598872	1	1 in	1.8288	2017-06-13 10:02:00	2017-06-14 09:45:00
11T0327743 4596352	4	.5 in	2.4384	2017-06-14 08:00:00	2017-06-15 07:40:00
11T0327452 4597181	3	.5 in	1.2192	2017-06-14 08:27:00	2017-06-15 08:23:00
11T0328305 4598107	2	.5 in	2.7432	2017-06-14 08:53:00	2017-06-15 09:10:00
11T0328718 4598568	2	1 in	0.9144	2017-06-14 09:38:00	2017-06-15 09:24:00
11T0327366 4599408	1	1 in	1.524	2017-06-14 09:57:00	2017-06-15 09:55:00
11T0327640 4596387	4	.5 in	5.4864	2017-06-15 08:17:00	2017-06-16 08:00:00
11T0327408 4597622	3	.5 in	1.2192	2017-06-15 09:02:00	2017-06-16 07:37:00
11T0328458 4598101	2	.5 in	2.1336	2017-06-15 09:19:00	2017-06-16 07:13:00
11T0327598 4598628	1	1 in	3.6576	2017-06-15 09:50:00	2017-06-16 06:43:00
11T0327282 4598691	1	1 in	1.2192	2017-06-15 10:07:00	2017-06-16 06:26:00
11T0328307 4596690	4	.5 in	4.2672	2017-06-19 15:03:00	2017-06-20 08:08:00
11T0327585 4599147	1	.5 in	3.048	2017-06-19 15:16:00	2017-06-20 08:10:00
11T0327598 4599246	1	.5 in	2.1336	2017-06-19 15:26:00	2017-06-20 08:53:00
11T0328401 4596363	4	1 in	5.7912	2017-06-19 15:26:00	2017-06-20 08:22:00
11T0327917 4596325	4	.5 in	9.4488	2017-06-19 15:41:00	2017-06-20 09:00:00
11T0327687 4598857	1	.5 in	3.3528	2017-06-19 15:45:00	2017-06-20 09:13:00
11T0328053 4597036	3	.5 in	5.1816	2017-06-19 16:02:00	2017-06-20 09:35:00
11T0328383 4598595	2	.5 in	1.2192	2017-06-19 16:10:00	2017-06-20 09:55:00
11T0327592 4596884	3	1 in	1.2192	2017-06-19 16:13:00	2017-06-20 10:02:00
11T0328539 4598186	2	old net	3.048	2017-06-19 16:30:00	2017-06-20 10:16:00
11T0328299 4596546	4	.5 in	1.8288	2017-06-20 08:18:00	2017-06-21 08:34:00
11T0327369 4599280	1	.5 in	1.524	2017-06-20 08:42:00	2017-06-21 09:55:00
11T0328189 4596202	4	1 in	6.096	2017-06-20 09:00:00	2017-06-21 09:25:00
11T0327575 4599528	1	.5 in	1.524	2017-06-20 09:05:00	2017-06-21 10:23:00
11T0327660 4596687	3	.5 in	4.8768	2017-06-20 09:26:00	2017-06-21 10:43:00
11T0328082 4597220	3	.5 in	1.2192	2017-06-20 09:39:00	2017-06-21 11:55:00
11T0328601 4598209	2	.5 in	2.7432	2017-06-20 09:45:00	2017-06-21 08:05:00
11T0328077 4598659	2	.5 in	1.2192	2017-06-20 10:10:00	2017-06-21 09:10:00
11T0328071 4597237	3	1 in	6.096	2017-06-20 10:15:00	2017-06-21 11:15:00
11T0328466 4598124	2	old net	2.4384	2017-06-20 10:35:00	2017-06-21 08:26:00
11T0328730 4598364	2	.5 in	1.524	2017-06-21 08:19:00	2017-06-22 09:30:00
11T0328183 4596425	4	.5 in	7.3152	2017-06-21 08:52:00	2017-06-22 07:45:00
11T0327924 4598493	2	old net	1.2192	2017-06-21 09:00:00	2017-06-22 10:17:00
11T0327614 4598435	1	.5 in	3.6576	2017-06-21 09:42:00	2017-06-22 07:56:00
11T0327635 4598541	1	.5 in	3.3528	2017-06-21 10:16:00	2017-06-22 08:38:00
11T0327696 4596438	4	1 in	5.7912	2017-06-21 10:27:00	2017-06-22 08:50:00
11T0327596 4598796	1	.5 in	2.4384	2017-06-21 10:45:00	2017-06-22 09:01:00
11T0327725 4596355	4	.5 in	3.048	2017-06-21 10:52:00	2017-06-22 08:15:00
11T0328006 4597179	3	1 in	5.1816	2017-06-21 11:17:00	2017-06-22 09:33:00
11T0327527 4597055	3	.5 in	3.3528	2017-06-21 12:25:00	2017-06-22 10:30:00
11T0328414 4596536	4	.5 in	7.62	2017-06-22 08:05:00	2017-06-23 07:44:00
11T0327209 4598494	1	.5 in	2.4384	2017-06-22 08:30:00	2017-06-23 06:38:00
11T0328308 4596251	4	.5 in	7.62	2017-06-22 08:35:00	2017-06-23 07:50:00
11T0327641 4599063	1	.5 in	3.3528	2017-06-22 08:57:00	2017-06-23 06:17:00
11T0328318 4598174	2	.5 in	3.6576	2017-06-22 09:20:00	2017-06-23 07:00:00
11T0328720 4598569	2	.5 in	0.9144	2017-06-22 10:13:00	2017-06-23 07:08:00
11T0328148 4597777	3	.5 in	5.7912	2017-06-22 10:43:00	2017-06-23 08:30:00
11T0327436 4597717	3	old net	1.2192	2017-06-22 11:06:00	2017-06-23 08:55:00
11T0328691 4598320	2	.5 in	2.1336	2017-06-26 03:20:00	2017-06-27 08:53:00
11T0327587 4599153	1	.5 in	3.3528	2017-06-26 14:29:00	2017-06-27 07:35:00
11T0327531 4599010	1	.5 in	3.9624	2017-06-26 14:46:00	2017-06-27 08:05:00
11T0327978 4596296	4	old net	3.9624	2017-06-26 14:56:00	2017-06-27 07:43:00
11T0327878 4598290	2	.5 in	4.572	2017-06-26 15:09:00	2017-06-27 09:19:00
11T0328353 4596316	4	.5 in	6.7056	2017-06-26 15:15:00	2017-06-27 07:59:00
11T0328022 4596864	3	.5 in	4.572	2017-06-26 15:30:00	2017-06-27 08:20:00
11T0328254 4597591	3	.5 in	7.0104	2017-06-26 15:46:00	2017-06-27 08:37:00
11T0327772 4596376	4	old net	7.3152	2017-06-27 07:51:00	2017-06-28 07:40:00
11T0327269 4598531	1	.5 in	4.2672	2017-06-27 07:57:00	2017-06-28 08:00:00
11T0328128 4596226	4	.5 in	3.048	2017-06-27 08:15:00	2017-06-28 08:00:00
11T0327443 4597290	3	.5 in	3.6576	2017-06-27 08:33:00	2017-06-28 09:39:00
11T0327565 4598678	1	.5 in	5.1816	2017-06-27 08:44:00	2017-06-28 08:30:00
11T0328109 4597850	3	.5 in	4.2672	2017-06-27 08:45:00	2017-06-28 09:36:00
11T0328317 4598182	2	.5 in	3.6576	2017-06-27 09:07:00	2017-06-28 09:00:00
11T0328261 4598501	2	.5 in	3.6576	2017-06-27 09:38:00	2017-06-28 09:49:00
11T0327871 4596455	4	old net	10.668	2017-06-28 07:53:00	2017-06-29 07:08:00
11T0328298 4596187	4	.5 in	4.8768	2017-06-28 08:13:00	2017-06-29 07:29:00
11T0327392 4598648	1	.5 in	4.8768	2017-06-28 08:32:00	2017-06-29 10:15:00
11T0327525 4599068	1	.5 in	3.6576	2017-06-28 08:45:00	2017-06-29 09:56:00
11T0328148 4597365	3	.5 in	7.62	2017-06-28 09:24:00	2017-06-29 08:10:00
11T0328145 4598337	2	.5 in	5.1816	2017-06-28 09:44:00	2017-06-29 09:01:00
11T0327448 4597856	3	.5 in	6.7056	2017-06-28 10:07:00	2017-06-29 08:39:00
11T0328063 4598529	2	.5 in	4.2672	2017-06-28 10:57:00	2017-06-29 09:21:00
11T0328021 4596781	4	old net	6.7056	2017-06-29 07:22:00	2017-06-30 09:14:00
11T0328368 4596377	4	.5 in	7.9248	2017-06-29 08:02:00	2017-06-30 08:41:00
11T0327661 4596883	3	.5 in	7.9248	2017-06-29 08:33:00	2017-06-30 09:30:00
11T0327582 4597527	3	.5 in	3.3528	2017-06-29 08:53:00	2017-06-30 09:50:00
11T0328370 4598463	2	.5 in	3.3528	2017-06-29 09:12:00	2017-06-30 10:13:00
11T0328432 4598232	2	.5 in	3.3528	2017-06-29 09:46:00	2017-06-30 10:35:00
11T0327618 4598938	1	.5 in	3.9624	2017-06-29 10:05:00	2017-06-30 10:53:00
11T0327558 4598429	1	.5 in	6.4008	2017-06-29 10:32:00	2017-06-30 11:11:00
11T0326263 4596397	4	.5 in	5.7912	2017-06-30 09:25:00	2017-07-01 08:34:00
11T0328066 4597240	3	.5 in	5.4864	2017-06-30 09:40:00	2017-07-01 08:52:00
11T0328149 4598222	2	.5 in	5.1816	2017-06-30 10:26:00	2017-07-01 09:38:00
11T0327384 4598797	1	.5 in	4.8768	2017-06-30 11:12:00	2017-07-01 10:12:00
11T0328374 4596622	4	.5 in	7.3152	2017-07-01 08:49:00	2017-07-02 07:42:00
11T0328257 4597574	3	.5 in	4.8768	2017-07-01 09:33:00	2017-07-02 07:57:00
11T0328086 4598309	2	.5 in	5.1816	2017-07-01 10:01:00	2017-07-02 08:36:00
11T0327593 4598836	1	.5 in	3.9624	2017-07-01 10:18:00	2017-07-02 09:00:00
11T0328273 4596330	4	.5 in	8.2296	2017-07-01 10:48:00	2017-07-02 10:01:00
11T0327779 4596424	4	.5 in	7.0104	2017-07-01 10:58:00	2017-07-02 10:17:00
11T0327769 4596656	3	.5 in	11.5824	2017-07-01 11:27:00	2017-07-02 10:43:00
11T0328009 4597183	3	.5 in	11.2776	2017-07-01 11:37:00	2017-07-02 11:01:00
11T0328013 4597209	4	.5 in	10.668	2017-07-02 10:10:00	2017-07-03 06:44:00
11T0327807 4596482	4	.5 in	9.144	2017-07-02 10:30:00	2017-07-03 06:30:00
11T0327735 4596932	3	.5 in	11.8872	2017-07-02 10:50:00	2017-07-03 07:01:00
11T0327719 4597218	3	.5 in	10.3632	2017-07-02 11:09:00	2017-07-03 07:18:00
11T0327596 4598988	1	.5 in	3.3528	2017-10-10 14:50:00	2017-10-11 08:40:00
11T0327539 4598700	1	.5 in	6.4008	2017-10-10 15:00:00	2017-10-11 09:04:00
11T0328137 4598358	2	.5 in	4.2672	2017-10-10 16:33:00	2017-10-11 09:30:00
11T0328098 4598240	2	.5 in	4.8768	2017-10-10 15:40:00	2017-10-11 10:05:00
11T0327823 4598297	3	.5 in	5.1816	2017-10-10 16:21:00	2017-10-11 10:25:00
11T0328055 4597213	3	.5 in	8.2296	2017-10-10 16:30:00	2017-10-11 11:11:00
11T0328293 4596251	4	.5 in	9.7536	2017-10-10 17:00:00	2017-10-11 11:35:00
11T0327736 4596398	4	.5 in	5.1816	2017-10-10 17:10:00	2017-10-11 11:54:00
11T0327556 4598825	1	.5 in	3.9624	2017-10-11 08:59:00	2017-10-12 08:20:00
11T0327287 4598333	1	.5 in	3.6576	2017-10-11 09:15:00	2017-10-12 09:02:00
11T0328252 4598539	2	.5 in	3.048	2017-10-11 09:50:00	2017-10-12 09:35:00
11T0328494 4598280	2	.5 in	2.7432	2017-10-11 10:04:00	2017-10-12 12:50:00
11T0328065 4597948	3	.5 in	3.3528	2017-10-11 10:59:00	2017-10-12 11:49:00
11T0328218 4597628	3	.5 in	6.7056	2017-10-11 11:16:00	2017-10-12 12:34:00
11T0328208 4596405	4	.5 in	4.2672	2017-10-11 11:34:00	2017-10-12 10:33:00
11T0328426 4596465	4	.5 in	3.6576	2017-10-11 12:05:00	2017-10-12 11:00:00
11T0327432 4598847	1	.5 in	4.8768	2017-10-12 08:54:00	2017-10-13 08:51:00
11T0327509 4599250	1	.5 in	2.1336	2017-10-12 09:25:00	2017-10-13 09:14:00
11T0328455 4598473	2	.5 in	2.4384	2017-10-12 10:08:00	2017-10-13 09:37:00
11T0328236 4598187	2	.5 in	3.3528	2017-10-12 13:10:00	2017-10-13 10:25:00
11T0327959 4596633	3	.5 in	7.9248	2017-10-12 12:23:00	2017-10-13 11:05:00
11T0327555 4597818	3	.5 in	2.4384	2017-10-12 12:41:00	2017-10-13 11:52:00
11T0328173 4596256	4	.5 in	8.8392	2017-10-12 10:56:00	2017-10-13 13:18:00
11T0327926 4596451	4	.5 in	7.62	2017-10-12 11:28:00	2017-10-13 14:03:00
11T0327640 4598853	1	.5 in	3.3528	2017-10-13 09:01:00	2017-10-14 08:31:00
11T0327597 4598426	1	.5 in	4.8768	2017-10-13 09:25:00	2017-10-14 09:25:00
11T0328052 4598471	2	.5 in	3.6576	2017-10-13 10:20:00	2017-10-14 10:00:00
11T0328511 4598370	2	.5 in	2.7432	2017-10-13 10:40:00	2017-10-14 10:31:00
11T0327486 4597860	3	.5 in	5.4864	2017-10-13 11:45:00	2017-10-14 11:43:00
11T0327589 4597294	3	.5 in	4.8768	2017-10-13 12:23:00	2017-10-14 12:16:00
11T0328340 4596650	4	.5 in	4.8768	2017-10-13 14:00:00	2017-10-14 13:30:00
11T0327721 4596410	4	.5 in	4.8768	2017-10-13 14:32:00	2017-10-14 14:02:00
11T0327395 4598743	1	.5 in	4.572	2017-10-14 09:19:00	2017-10-15 08:39:00
11T0327644 4599020	1	.5 in	3.048	2017-10-14 09:45:00	2017-10-15 09:15:00
11T0328270 4598695	2	.5 in	1.8288	2017-10-14 10:24:00	2017-10-15 09:39:00
11T0328515 4598231	2	.5 in	2.4384	2017-10-14 11:08:00	2017-10-15 10:29:00
11T0328065 4597255	3	.5 in	4.8768	2017-10-14 12:10:00	2017-10-15 11:34:00
11T0327602 4597548	3	.5 in	2.4384	2017-10-14 12:45:00	2017-10-15 12:10:00
11T0328422 4596415	4	.5 in	4.8768	2017-10-14 13:53:00	2017-10-15 14:03:00
11T0328305 4596499	4	.5 in	4.8768	2017-10-14 14:48:00	2017-10-15 14:42:00
11T0327673 4598924	1	.5 in	2.7432	2017-10-15 09:09:00	2017-10-16 09:00:00
11T0327293 4598426	1	.5 in	3.6576	2017-10-15 09:26:00	2017-10-16 09:35:00
11T0328447 4598161	2	.5 in	2.4384	2017-10-15 10:25:00	2017-10-16 10:01:00
11T0328308 4598506	2	.5 in	3.048	2017-10-15 10:54:00	2017-10-16 10:21:00
11T0328034 4597033	3	.5 in	6.096	2017-10-15 11:58:00	2017-10-16 11:22:00
11T0327734 4598261	3	.5 in	3.9624	2017-10-15 12:15:00	2017-10-16 11:40:00
11T0327603 4596301	4	.5 in	3.6576	2017-10-15 14:34:00	2017-10-16 13:30:00
11T0328197 4596464	4	.5 in	3.9624	2017-10-15 15:13:00	2017-10-17 08:30:00
11T0327570 4598840	1	.5 in	3.6576	2017-10-16 09:51:00	2017-10-17 08:30:00
11T0328284 4598712	2	.5 in	1.8288	2017-10-16 10:14:00	2017-10-17 08:51:00
11T0327917 4598293	3	.5 in	4.572	2017-10-16	2017-10-17 09:42:00
11T0328432 4596305	4	.5 in	3.6576	2017-10-16 13:40:00	2017-10-17 10:44:00
11T0327649 4598862	1	.5 in	3.048	2017-10-23 14:18:00	2017-10-24 08:52:00
11T0327470 4599172	1	.5 in	2.5908	2017-10-23 14:28:00	2017-10-24 09:06:00
11T0328517 4598171	2	.5 in	1.8288	2017-10-23 14:56:00	2017-10-24 09:58:00
11T0328509 4598506	2	.5 in	1.524	2017-10-23 15:05:00	2017-10-24 10:38:00
11T0327370 4597787	3	.5 in	3.6576	2017-10-23 15:40:00	2017-10-24 11:20:00
11T0327528 4597797	3	.5 in	3.3528	2017-10-23 15:47:00	2017-10-24 11:41:00
11T0328406 4596485	4	.5 in	3.6576	2017-10-23 16:26:00	2017-10-24 13:09:00
11T0328312 4596505	4	.5 in	4.8768	2017-10-23 16:28:00	2017-10-25 13:50:00
11T0327443 4598843	1	.5 in	4.572	2017-10-24 09:01:00	2017-10-25 08:40:00
11T0327545 4599167	1	.5 in	2.7432	2017-10-24 09:39:00	2017-10-25 09:29:00
11T0328105 4598421	2	.5 in	3.3528	2017-10-24 10:28:00	2017-10-25 10:16:00
11T0328321 4598500	2	.5 in	2.7432	2017-10-24 10:51:00	2017-10-25 10:55:00
11T0327720 4598281	3	.5 in	3.3528	2017-10-24 11:37:00	2017-10-25 11:31:00
11T0327589 4597533	3	.5 in	3.048	2017-10-24 12:13:00	2017-10-25 12:06:00
11T0328337 4596554	4	.5 in	6.4008	2017-10-24 13:46:00	2017-10-25 13:28:00
11T0328424 4596443	4	.5 in	3.048	2017-10-24 14:03:00	2017-10-25 14:03:00
11T0327357 4598767	1	.5 in	3.6576	10/25/2017 9"20	2017-10-26 07:40:00
*	1	.5 in	2.7432	2017-10-25 10:11:00	2017-10-26 07:58:00
11T0328428 4598146	2	.5 in	2.7432	2017-10-25 10:45:00	2017-10-26 08:24:00
11T0328289 4598719	2	.5 in	2.4384	2017-10-25 11:03:00	2017-10-26 09:05:00
11T0328053 4598017	3	.5 in	3.048	2017-10-25 12:02:00	2017-10-26 09:57:00
11T0327782 4598300	3	.5 in	3.9624	2017-10-25 12:41:00	2017-10-26 10:38:00
11T0327787 4596419	4	.5 in	4.572	2017-10-25 13:45:00	2017-10-26 11:10:00
11T0328186 4596254	4	.5 in	8.5344	2017-10-25 14:30:00	2017-10-26 11:38:00
11T0327492 4599105	1	.5 in	2.7432	2017-10-30 15:30:00	2017-10-31 08:59:00
11T0327578 4599165	1	.5 in	2.7432	2017-10-30 15:19:00	2017-10-31 09:41:00
11T0328284 4598701	2	.5 in	2.1336	2017-10-30 14:42:00	2017-10-31 10:08:00
11T0328220 4598218	2	.5 in	5.7912	2017-10-30 14:51:00	2017-10-31 11:14:00
11T0327615 4597294	3	.5 in	3.3528	2017-10-30 16:04:00	2017-10-31 12:53:00
11T0327531 4597607	3	.5 in	4.2672	2017-10-30 16:12:00	2017-10-31 13:50:00
11T0327622 4596327	4	.5 in	3.9624	2017-10-30 16:40:00	2017-10-31 14:45:00
11T0328437 4596503	4	.5 in	3.6576	2017-10-30 16:51:00	2017-10-31 15:13:00
11T0327254 4598449	1	.5 in	3.3528	2017-10-30 09:31:00	2017-11-01 09:00:00
11T0327386 4598798	1	.5 in	4.2672	2017-10-31 09:59:00	2017-11-01 09:15:00
11T0328518 4598194	2	.5 in	2.7432	2017-10-31 11:04:00	2017-11-01 10:00:00
11T0328607 4598397	2	.5 in	1.8288	2017-10-31 11:53:00	2017-11-01 10:55:00
11T0327553 4597123	3	.5 in	3.9624	2017-10-31 13:41:00	2017-11-01 12:00:00
11T0327662 4596826	3	.5 in	6.096	2017-10-31 14:35:00	2017-11-01 12:47:00
11T0328193 4596402	4	.5 in	3.6576	2017-10-31 15:06:00	2017-11-01 14:25:00
11T0328068 4596280	4	.5 in	6.096	2017-10-31 15:24:00	2017-11-01 14:45:00
11T0327585 4598660	1	.5 in	4.2672	2017-11-01 09:12:00	2017-11-02 08:55:00
11T0327830 4598765	1	.5 in	0.9144	2017-11-01 09:45:00	2017-11-02 09:12:00
11T0328157 4598199	2	.5 in	3.048	2017-11-02	2017-11-02 09:32:00
11T0328175 4598662	2	.5 in	3.048	2017-11-01 11:22:00	2017-11-02 10:14:00
11T0327471 4597960	3	.5 in	5.4864	2017-11-01 12:42:00	2017-11-02 11:10:00
11T0328055 4596842	3	.5 in	3.9624	2017-11-01 13:26:00	2017-11-02 11:45:00
11T0328017 4596290	4	.5 in	7.3152	2017-11-01 14:40:00	2017-11-02 13:06:00
11T0327780 4596416	4	.5 in	5.1816	2017-11-01 15:00:00	2017-11-02 13:18:00
11T0327483 4598963	1	.5 in	3.6576	2017-11-06 13:38:00	2017-11-07 08:34:00
11T0327351 4598320	1	.5 in	3.9624	2017-11-06 13:45:00	2017-11-07 09:05:00
11T0328232 4598241	2	.5 in	2.7432	2017-11-06 14:04:00	2017-11-07 09:45:00
11T0328282 4598704	2	.5 in	1.8288	2017-11-06 14:15:00	2017-11-07 10:05:00
11T0327721 4598286	3	.5 in	3.6576	2017-11-06 14:50:00	2017-11-07 10:45:00
11T0327575 4597277	3	.5 in	4.572	2017-11-06 15:01:00	2017-11-07 11:24:00
11T0328403 4596589	4	.5 in	5.1816	2017-11-06 15:45:00	2017-11-07 13:00:00
11T0328119 4596477	4	.5 in	4.572	2017-11-06 15:52:00	2017-11-07 13:29:00
11T0327246 4598504	1	.5 in	3.9624	2017-11-07 09:00:00	2017-11-08 08:53:00
11T0327373 4598753	1	.5 in	4.2672	2017-11-07 09:05:00	2017-11-08 09:00:00
11T0328118 4598510	2	.5 in	3.048	2017-11-07 09:56:00	2017-11-08 09:32:00
11T0328638 4598290	2	.5 in	2.4384	2017-11-07 10:32:00	2017-11-08 09:40:00
11T0327492 4597783	3	.5 in	4.2672	2017-11-07 11:18:00	2017-11-08 10:25:00
11T0327561 4597046	3	.5 in	4.2672	2017-11-07 11:38:00	2017-11-08 10:38:00
11T0327599 4596304	4	.5 in	3.6576	2017-11-07 13:20:00	2017-11-08 11:05:00
11T0328214 4596226	4	.5 in	7.62	2017-11-07 13:45:00	2017-11-08 11:15:00
