# Supplementary material for: Population dynamics of threatened Lahontan cutthroat trout in Summit Lake, Nevada
Source: Sci Rep. 2020 Jun 8;10:9184. doi: 10.1038/s41598-020-65992-0 (PMC7280232; doi:10.1038/s41598-020-65992-0)
Supplement: Supplementary file 4 — Supplementary Dataset S4. [file 41598_2020_65992_MOESM4_ESM.xlsx]

## Sheet: Notes
Supplementary Dataset S4. Hook and line event data.
Article title: Population dynamics of threatened Lahontan cutthroat trout in Summit Lake, Nevada
Journal name: Scientific Reports
Authors: James B. Simmons, Teresa Campbell, Christopher L. Jerde, Sudeep Chandra, William Cowan, Zeb Hogan, Jessica Saenz, Kevin Shoemaker
Affiliation and e-mail address of the corresponding author: University of Nevada Reno, jamessimmons@nevada.unr.edu
*Data not collected or recorded.
**GPS coordinates are North American Datum of 1983 (NAD 83).
***GPS coordinates are latitude and longitude.

## Sheet: Data
Location	Start Date/Time	End Date/Time
S. lake by paleo, snow creek bay	2015-03-05 15:30:00	2015-03-05 17:15:00
S. end before paleo channel	2015-03-18 11:15:00	2015-03-18 12:15:00
Snow creek bay	2015-03-19 10:45:00	2015-03-19 11:45:00
Snow creek bay	2015-03-19 15:16:00	2015-03-19 16:33:00
Snow creek bay	2015-03-27 13:29:00	2015-03-27 14:10:00
Snow creek bay	2015-04-04 14:05:00	2015-04-04 15:02:00
N41 30.939 W119 03.365***	2015-04-11 15:00:00	2015-04-11 15:40:00
11T0327291 4598810**	2015-05-09 10:00:00	2015-05-09 11:15:00
*	2015-03-27 11:00:00	2015-03-27 11:50:00
11T0328035 4597147**	2017-06-30	2017-06-30
